# Supplementary material for: Genetic variants alter T-bet binding and gene expression in mucosal inflammatory disease
Source: PLoS Genet. 2017 Feb 10;13(2):e1006587. doi: 10.1371/journal.pgen.1006587 (PMC5328407; doi:10.1371/journal.pgen.1006587)
Supplement: S1 Table — (XLSX) [file pgen.1006587.s005.xlsx]

## Sheet: S1 Table
Binding Site SNP (Hit-SNP)	Chromosome	Position (hg18, build 36)	Position (hg19, build 37)	Linked SNP from GWAS	r2	Associated trait	Nearest gene TSS	Distance to gene TSS	Overlaps with DHS	Overlaps with H3K27ac
rs10019458	chr4	169476618	169240043	rs6836944	1	Axial length'	DDX60	-84	No	No
rs10051924	chr5	150206832	150226639	rs1000113	1	"Crohn's disease"	IRGM	554	No	No
rs10051924	chr5	150206832	150226639	rs11741861	1	Inflammatory bowel disease'	IRGM	554	No	No
rs10051924	chr5	150206832	150226639	rs11747270	1	"Crohn's disease"	IRGM	554	No	No
rs10051924	chr5	150206832	150226639	rs13361189	1	"Crohn's disease"	IRGM	554	No	No
rs10051924	chr5	150206832	150226639	rs7714584	1	"Crohn's disease"	IRGM	554	No	No
rs10058943	chr5	150206779	150226586	rs1000113	1	"Crohn's disease"	IRGM	501	No	No
rs10058943	chr5	150206779	150226586	rs11741861	1	Inflammatory bowel disease'	IRGM	501	No	No
rs10058943	chr5	150206779	150226586	rs11747270	1	"Crohn's disease"	IRGM	501	No	No
rs10058943	chr5	150206779	150226586	rs13361189	1	"Crohn's disease"	IRGM	501	No	No
rs10058943	chr5	150206779	150226586	rs7714584	1	"Crohn's disease"	IRGM	501	No	No
rs10062227	chr5	86306680	86270924	rs1493354	0.881885	Adverse response to chemotherapy in breast cancer (alopecia) (anti-microtubule)'	MIR4280	139846	No	No
rs1006353	chr13	26945269	28047269	rs4771122	0.81026	Body mass index'	MTIF3	-22529	No	No
rs10106540	chr8	134531033	134461851	rs10106540	1	Personality dimensions'	ST3GAL1	122331	Yes	No
rs10144353	chr14	60980910	61911157	rs1957894	1	Obesity (early onset extreme)'	PRKCH	122642	No	No
rs10144353	chr14	60980910	61911157	rs1957895	1	Rheumatoid arthritis'	PRKCH	122642	No	No
rs10152590	chr15	67835170	70048116	rs10152591	1	Height'	LINC00593	-79455	Yes	Yes
rs10152591	chr15	67835211	70048157	rs10152591	1	Height'	LINC00593	-79414	Yes	Yes
rs10174949	chr2	8359699	8442248	rs10174949	1	Self-reported allergy'	LINC00299	26300	Yes	Yes
rs10175798	chr2	30303098	30449594	rs10175798	1	Rheumatoid arthritis', 'Rheumatoid arthritis'	LBH	-4801	Yes	Yes
rs10175798	chr2	30303098	30449594	rs7579944	1	Celiac disease and Rheumatoid arthritis'	LBH	-4801	No	No
rs10178845	chr2	8361254	8443803	rs10174949	1	Self-reported allergy'	LINC00299	24745	Yes	Yes
rs10189629	chr2	102245896	102879464	rs10189629	1	Self-reported allergy'	IL1RL1	-48496	Yes	Yes
rs1019527	chr16	78209555	79652054	rs386965	1	Multiple sclerosis'	MAF	-17431	Yes	Yes
rs10211665	chr2	46379600	46526096	rs7579899	0.972632	Renal cell carcinoma'	EPAS1	1555	No	No
rs10258293	chr7	105449926	105662690	rs6967330	0.89648	"Asthma (childhood, severe)"'	CDHR3	59033	No	No
rs1036938	chr15	77024302	79237247	rs3825932	0.840525	Type 1 diabetes', 'Type 1 diabetes'	CTSH	172	No	No
rs10404046	chr19	16338255	16477255	rs10411936	0.94031	Multiple sclerosis', 'White blood cell count'	KLF2	41604	No	No
rs10405064	chr19	42553701	37861861	rs7246657	0.857583	Coronary artery calcification'	ZNF527	-196	No	No
rs10414830	chr19	19423332	19562332	rs2905424	0.93593	Schizophrenia'	TSSK6	64136	No	No
rs10415219	chr19	43842075	39150235	rs11083475	1	Heart rate'	ACTN4	11968	No	No
rs10421601	chr19	34770366	30078526	rs10403021	1	Diabetic retinopathy '	POP4	-18642	No	No
rs10461018	chr3	46970246	46995242	rs8180040	0.806189	Colorectal cancer'	CCDC12	22748	No	No
rs1048203	chr6	109868929	109762236	rs9487094	0.928468	Height'	PPIL6	137	No	No
rs10494122	chr1	111218622	111417099	rs2885805	0.878184	Cytomegalovirus antibody response'	CD53	1377	Yes	Yes
rs10494303	chr1	152159647	153893023	rs2252508	0.858293	Lentiform nucleus volume '	GATAD2B	2427	No	No
rs10494303	chr1	152159647	153893023	rs7414227	0.816495	Lentiform nucleus volume '	GATAD2B	2427	No	No
rs10494303	chr1	152159647	153893023	rs9426935	0.802724	Lentiform nucleus volume '	GATAD2B	2427	No	No
rs10501134	chr11	34705713	34749137	rs1355223	0.903929	Systemic lupus erythematosus and Systemic sclerosis'	EHF	95126	No	No
rs10505759	chr12	10329886	10438619	rs12303914	0.874763	Thiazide-induced adverse metabolic effects in hypertensive patients'	KLRD1	-18429	No	No
rs10512737	chr5	40445800	40410043	rs17234657	1	"Crohn's disease"	PTGER4	-269987	No	No
rs10512737	chr5	40445800	40410043	rs4613763	1	Multiple sclerosis', "Crohn's disease"	PTGER4	-269987	No	No
rs1052693	chr6	30984131	30876152	rs1052693	1	Complement C3 and C4 levels'	GTF2H4	175	Yes	Yes
rs1052693	chr6	30984131	30876152	rs7756521	1	HIV-1 control'	GTF2H4	175	No	No
rs1056448	chr9	72218586	73028766	rs963265	0.889325	Migraine with aura'	KLF9	806	No	No
rs1057108	chr10	35524955	35484949	rs11010067	0.961125	Inflammatory bowel disease'	CREM	119	No	No
rs1057108	chr10	35524955	35484949	rs17582416	0.973963	"Crohn's disease"	CREM	119	No	No
rs1061554	chr15	63871477	66084423	rs2572207	0.873758	Red blood cell traits'	DENND4A	207	No	No
rs10747783	chr12	56462881	58176614	rs703842	1	Multiple sclerosis'	TSFM	86	No	No
rs10752298	chr10	13422760	13382754	rs1747683	0.931609	IgG glycosylation', 'IgG glycosylation', 'IgG glycosylation', 'IgG glycosylation', 'IgG glycosylation', 'IgG glycosylation'	SEPHS1	7543	No	No
rs10760294	chr9	125452174	126412353	rs10818854	0.86115	Body mass index (non-asthmatics)', 'Polycystic ovary syndrome'	MIR7150	-164451	No	No
rs10769262	chr11	47368157	47411581	rs10838738	0.8521	Body mass index'	SPI1	-11453	No	No
rs10783003	chr1	91968334	92195746	rs11165354	1	Type 2 diabetes'	TGFBR3	156089	No	No
rs10786415	chr10	100141256	100151266	rs2147896	0.935931	Urinary metabolites (H-NMR features)', 'Urinary metabolites (H-NMR features)', 'Urinary metabolites (H-NMR features)', 'Urinary metabolites (H-NMR features)', 'Urinary metabolites (H-NMR features)'	MIR1287	3797	No	No
rs10786415	chr10	100141256	100151266	rs4345897	0.904965	Urinary metabolites (H-NMR features)', 'Urinary metabolites (H-NMR features)', 'Metabolite levels'	MIR1287	3797	No	No
rs10786415	chr10	100141256	100151266	rs4488133	0.935931	Blood metabolite levels', 'Blood metabolite levels'	MIR1287	3797	No	No
rs10786415	chr10	100141256	100151266	rs4539242	0.94108	Urinary metabolites (H-NMR features)'	MIR1287	3797	No	No
rs10786415	chr10	100141256	100151266	rs7072216	0.934919	Metabolite levels'	MIR1287	3797	No	No
rs10787535	chr10	116291426	116301436	rs10885582	0.83126	Prostate cancer (gene x gene interaction)'	ABLIM1	-14750	No	No
rs10794720	chr10	1146165	1156165	rs10794720	1	Chronic kidney disease'	LINC00200	-49541	Yes	Yes
rs10796817	chr11	68950213	69241032	rs7105934	1	Renal cell carcinoma'	MYEOV	179410	No	No
rs10808568	chr8	129333242	129264060	rs9792269	1	Celiac disease'	MIR1208	101698	No	No
rs10820597	chr9	98228168	99188347	rs10820447	0.897466	Migraine with aura'	ZNF367	-7677	No	No
rs10828247	chr10	21862862	21822856	rs11012732	0.828387	Meningioma '	MLLT10	-243	No	No
rs10843143	chr12	28297684	28406417	rs10843164	0.881365	Height'	CCDC91	-3714	No	No
rs10843143	chr12	28297684	28406417	rs2638953	0.926446	Height'	CCDC91	-3714	No	No
rs10850435	chr12	108517653	110033270	rs2338104	0.951699	HDL cholesterol', 'HDL cholesterol'	MVK	21770	No	No
rs10850435	chr12	108517653	110033270	rs7134594	1	HDL cholesterol', 'HDL cholesterol'	MVK	21770	No	No
rs10853751	chr19	46595060	41903220	rs17318596	0.835017	Height'	EXOSC5	35	No	No
rs10861892	chr12	107243622	108719492	rs8179116	1	Conduct disorder (symptom count)'	CMKLR1	-5052	No	No
rs10871290	chr16	73030197	74472696	rs10871290	1	Breast cancer'	CLEC18B	-17327	Yes	Yes
rs10883084	chr10	100141179	100151189	rs2147896	0.971327	Urinary metabolites (H-NMR features)', 'Urinary metabolites (H-NMR features)', 'Urinary metabolites (H-NMR features)', 'Urinary metabolites (H-NMR features)', 'Urinary metabolites (H-NMR features)'	MIR1287	3874	No	No
rs10883084	chr10	100141179	100151189	rs4345897	1	Urinary metabolites (H-NMR features)', 'Urinary metabolites (H-NMR features)', 'Metabolite levels'	MIR1287	3874	No	No
rs10883084	chr10	100141179	100151189	rs4488133	0.971327	Blood metabolite levels', 'Blood metabolite levels'	MIR1287	3874	No	No
rs10883084	chr10	100141179	100151189	rs4539242	0.973498	Urinary metabolites (H-NMR features)'	MIR1287	3874	No	No
rs10883084	chr10	100141179	100151189	rs7072216	0.971009	Metabolite levels'	MIR1287	3874	No	No
rs10897141	chr11	60653915	60897339	rs508970	0.95076	Rheumatoid arthritis'	CD5	27409	No	No
rs10905099	chr10	7129022	7089016	rs10905099	1	Orofacial clefts'	LINC00707	267456	Yes	Yes
rs10905718	chr10	6154862	6114856	rs3118470	0.903455	Multiple sclerosis', 'Alopecia areata'	IL2RA	-10522	No	No
rs1091322	chr3	103259367	101776677	rs991258	1	Hip geometry'	LOC152225	116974	No	No
rs10929322	chr2	233814441	234149702	rs10210302	0.975398	"Crohn's disease"	ATG16L1	-10513	No	No
rs10929322	chr2	233814441	234149702	rs12994997	0.96336	"Crohn's disease"	ATG16L1	-10513	No	No
rs10929322	chr2	233814441	234149702	rs2241880	0.951283	"Crohn's disease", "Crohn's disease", "Crohn's disease"	ATG16L1	-10513	No	No
rs10929322	chr2	233814441	234149702	rs3792109	0.938147	"Crohn's disease", "Crohn's disease"	ATG16L1	-10513	No	No
rs10929322	chr2	233814441	234149702	rs3828309	0.963201	"Crohn's disease"	ATG16L1	-10513	No	No
rs10930310	chr2	168757987	169049741	rs6749447	0.967073	Blood pressure'	STK39	54363	No	No
rs10937705	chr4	6234085	6183184	rs10937705	1	IgG glycosylation'	JAKMIP1	19133	Yes	Yes
rs10946940	chr6	27668566	27560587	rs10946940	1	Systemic lupus erythematosus'	LINC01012	-101225	Yes	No
rs10992234	chr9	93917657	94877836	rs7872515	0.848797	Bipolar disorder and schizophrenia'	SPTLC1	-79	No	No
rs10995195	chr10	63958395	64288389	rs10995190	0.952941	Breast cancer', 'Breast cancer', 'Mammographic density', 'Breast cancer'	ZNF365	8182	No	No
rs11009175	chr10	33334781	33294775	rs11009175	1	Depression (quantitative trait)'	ITGB1	-47481	Yes	Yes
rs11055880	chr12	14301901	14410634	rs17221259	1	Breast cancer'	ATF7IP	-107930	Yes	Yes
rs11082861	chr18	46971924	48717926	rs7230711	1	Immune response to anthrax vaccine '	MEX3C	6124	No	No
rs1108842	chr3	52695120	52720080	rs1108842	1	Adiponectin levels'	GNL3	144	Yes	Yes
rs1108842	chr3	52695120	52720080	rs2590838	1	Adiponectin levels'	GNL3	144	No	No
rs1108842	chr3	52695120	52720080	rs2710323	0.824709	"Schizophrenia, schizoaffective disorder or bipolar disorder"'	GNL3	144	No	No
rs11121909	chr1	12421590	12499003	rs11264330	1	Obesity-related traits'	SNORA59A	-68295	No	No
rs11130317	chr3	52706523	52731483	rs1042779	0.804334	Bipolar disorder'	SNORD69	4731	No	No
rs11130317	chr3	52706523	52731483	rs10865974	0.935309	Bipolar disorder (mood-incongruent)'	SNORD69	4731	No	No
rs11130317	chr3	52706523	52731483	rs11177	0.986546	Osteoarthritis'	SNORD69	4731	No	No
rs11130317	chr3	52706523	52731483	rs2251219	0.986384	Major mood disorders'	SNORD69	4731	No	No
rs11135484	chr5	96247645	96221889	rs1363907	0.81491	Inflammatory bowel disease'	ERAP2	10245	No	No
rs11135484	chr5	96247645	96221889	rs2549794	0.832465	"Crohn's disease"	ERAP2	10245	No	No
rs11136255	chr8	145231087	145159099	rs12550729	0.917044	Blood metabolite levels'	SHARPIN	38	No	No
rs11136255	chr8	145231087	145159099	rs6558295	0.876414	Metabolic traits'	SHARPIN	38	No	No
rs11136255	chr8	145231087	145159099	rs7822232	1	Blood metabolite levels'	SHARPIN	38	No	No
rs11145951	chr9	138980085	139860264	rs11145951	1	Corneal structure'	PTGDS	-11690	No	Yes
rs11150589	chr16	30389995	30482494	rs11150589	1	Ulcerative colitis'	ITGAL	-1487	Yes	Yes
rs11185603	chr7	50277356	50306810	rs4917014	0.985943	HDL cholesterol', 'Systemic lupus erythematosus'	IKZF1	-37566	Yes	Yes
rs11215427	chr11	114598648	115093438	rs4936323	1	Response to cytadine analogues (cytosine arabinoside)'	CADM1	281802	No	No
rs1124025	chr1	197246441	198979818	rs7529925	0.819576	Red blood cell traits'	MIR181A1HG	-73259	No	No
rs11248060	chr4	954359	964359	rs11248051	0.836296	"Parkinson's disease"	DGKQ	2988	No	No
rs11248060	chr4	954359	964359	rs11248060	1	"Parkinson's disease", "Parkinson's disease", "Parkinson's disease"	DGKQ	2988	No	No
rs11248060	chr4	954359	964359	rs1564282	0.836296	"Parkinson's disease (familial)"	DGKQ	2988	No	No
rs11259403	chr10	6612231	6572225	rs11259403	1	Body mass index (asthmatics)'	PRKCQ	50037	Yes	Yes
rs1131017	chr12	54722196	56435929	rs10876864	0.972811	Vitiligo'	RPS26	243	No	No
rs1131017	chr12	54722196	56435929	rs11171739	0.945456	Type 1 diabetes'	RPS26	243	No	No
rs1135397	chr15	48987056	51199764	rs1124769	0.827635	Cognitive performance'	AP4E1	-1103	No	No
rs1139829	chr2	98591600	99225168	rs12617721	0.899169	Bipolar disorder (mood-incongruent)'	UNC50	126	No	Yes
rs1151787	chr1	203520861	205254238	rs1172130	0.940196	Mean platelet volume'	NUAK2	36644	No	No
rs1151787	chr1	203520861	205254238	rs1668871	0.940196	Platelet counts'	NUAK2	36644	No	No
rs1151787	chr1	203520861	205254238	rs1668873	1	Mean platelet volume'	NUAK2	36644	No	No
rs1153835	chr15	43535899	45748607	rs950027	0.856362	Response to fenofibrate (adiponectin levels)'	MIR147B	23359	No	No
rs11548264	chr12	119391715	120907332	rs17431357	1	Insulin resistance/response'	SRSF9	225	No	No
rs1155705	chr3	30661418	30686414	rs12493607	1	Breast cancer'	TGFBR2	38420	No	No
rs11570030	chr20	3736194	3788194	rs4815617	0.969664	Asthma'	LOC101929125	-945	No	No
rs11570031	chr20	3736212	3788212	rs4815617	0.921986	Asthma'	LOC101929125	-927	No	No
rs11585145	chr1	153214120	154947496	rs12039519	1	Parasitemia in Tripanosoma cruzi seropositivity'	CKS1B	378	No	No
rs11600757	chr11	36430360	36473784	rs331463	0.800487	Rheumatoid arthritis', 'Rheumatoid arthritis'	PRR5L	51237	No	No
rs11608	chr2	27288878	27435374	rs1395	0.894913	Blood metabolite levels'	ATRAID	155	No	No
rs11643272	chr16	47197224	48639723	rs6500395	1	Response to tocilizumab in rheumatoid arthritis'	N4BP1	4396	No	No
rs11661250	chr18	52896047	54745049	rs1557351	0.805606	Multiple sclerosis (age of onset)'	LINC-ROR	-5698	No	No
rs11662126	chr18	32662316	34408318	rs7226408	0.955882	Obesity-related traits'	KIAA1328	-760	No	No
rs11662148	chr18	32662421	34408423	rs7226408	0.955882	Obesity-related traits'	KIAA1328	-655	No	No
rs11692610	chr2	203207757	203499512	rs11694172	0.966239	"Cholesterol, total"'	FAM117B	-387	No	No
rs11698138	chr20	17539579	17591579	rs17791782	0.902617	Presence of antiphospholipid antibodies'	DSTN	40980	No	No
rs1170442	chr16	67131565	68574064	rs1728785	0.9525	Ulcerative colitis', 'Ulcerative colitis'	ZFP90	403	No	No
rs1170442	chr16	67131565	68574064	rs6499188	0.812342	Ulcerative colitis'	ZFP90	403	No	No
rs1170444	chr16	67130788	68573287	rs1728785	0.977603	Ulcerative colitis', 'Ulcerative colitis'	ZFP90	-372	No	No
rs1170445	chr16	67130565	68573064	rs1728785	0.977603	Ulcerative colitis', 'Ulcerative colitis'	ZFP90	-595	No	No
rs11716414	chr3	37233839	37258835	rs7631605	0.866768	Cerebrospinal P-tau181p levels'	GOLGA4	-25845	No	No
rs11726271	chr4	9707290	10098192	rs717615	0.949976	Uric acid levels'	MIR3138	-17875	No	No
rs11739261	chr5	40446496	40410739	rs17234657	1	"Crohn's disease"	PTGER4	-269291	No	No
rs11739261	chr5	40446496	40410739	rs4613763	1	Multiple sclerosis', "Crohn's disease"	PTGER4	-269291	No	No
rs11742570	chr5	40446341	40410584	rs11742570	1	Inflammatory bowel disease', "Crohn's disease", "Crohn's disease"	PTGER4	-269446	Yes	Yes
rs11742570	chr5	40446341	40410584	rs1373692	0.9603	"Crohn's disease"	PTGER4	-269446	No	No
rs11742570	chr5	40446341	40410584	rs1992660	1	"Crohn's disease"	PTGER4	-269446	No	No
rs11742570	chr5	40446341	40410584	rs6451493	1	Ulcerative colitis'	PTGER4	-269446	Yes	Yes
rs11742570	chr5	40446341	40410584	rs6896969	0.974227	Multiple sclerosis'	PTGER4	-269446	No	No
rs11742570	chr5	40446341	40410584	rs9292777	0.933042	Multiple sclerosis', "Crohn's disease", "Crohn's disease"	PTGER4	-269446	Yes	Yes
rs11751732	chr6	26152043	26044064	rs10484434	0.969664	HIV-1 viral setpoint'	HIST1H2BB	-178	Yes	Yes
rs11755492	chr6	26154137	26046158	rs10484434	1	HIV-1 viral setpoint'	HIST1H3C	519	Yes	Yes
rs11758592	chr6	107073934	106967241	rs9381199	1	Smoking initiation'	AIM1	7511	No	No
rs11759475	chr6	37894816	37786838	rs9470794	0.8851	Type 2 diabetes'	ZFAND3	-467	No	No
rs11778018	chr8	145098438	145026450	rs6995402	0.975115	Platelet counts'	PLEC	-1405	No	No
rs11778018	chr8	145098438	145026450	rs7464572	1	Fibrinogen'	PLEC	-1405	No	No
rs11780978	chr8	145106840	145034852	rs6995402	0.927419	Platelet counts'	PLEC	-6763	No	No
rs11780978	chr8	145106840	145034852	rs7464572	0.949194	Fibrinogen'	PLEC	-6763	No	No
rs1182968	chr16	67131446	68573945	rs1728785	0.977603	Ulcerative colitis', 'Ulcerative colitis'	ZFP90	284	No	No
rs11875971	chr18	59018556	60867576	rs899967	0.824362	Cardiac Troponin-T levels'	BCL2	119036	No	No
rs11901568	chr2	98495053	99128621	rs12617721	1	Bipolar disorder (mood-incongruent)'	INPP4A	67300	No	Yes
rs11915082	chr3	197293536	195809139	rs11915082	1	Mean corpuscular hemoglobin'	TFRC	-106	Yes	Yes
rs11962936	chr6	151687054	151645361	rs2038868	1	Chagas cardiomyopathy in Tripanosoma cruzi seropositivity'	AKAP12	-1303	No	No
rs11962936	chr6	151687054	151645361	rs6570465	1	Methotrexate phramacokinetics (acute lymphoblastic leukemia)'	AKAP12	-1303	No	No
rs11965948	chr6	152064894	152023201	rs2430457	1	IgG glycosylation'	ESR1	11570	No	No
rs11968227	chr6	139334126	139292433	rs2430457	1	IgG glycosylation'	REPS1	16964	No	No
rs11973801	chr7	98940847	99102911	rs11761528	0.827251	Dehydroepiandrosterone sulphate levels'	ZKSCAN5	338	No	No
rs11973801	chr7	98940847	99102911	rs11974702	1	Blood metabolite levels'	ZKSCAN5	338	No	No
rs11973801	chr7	98940847	99102911	rs12533251	0.927069	Blood metabolite levels'	ZKSCAN5	338	No	No
rs11973801	chr7	98940847	99102911	rs7809615	1	Blood metabolite ratios'	ZKSCAN5	338	No	No
rs11994937	chr8	59671134	59508580	rs11994937	1	IgG glycosylation'	SDCBP	42852	Yes	Yes
rs11997735	chr8	29412995	29357076	rs7826834	1	Plasma omega-6 polyunsaturated fatty acid levels (gamma-linolenic acid)'	DUSP4	-148808	No	No
rs12032643	chr1	247135059	249168436	rs12032643	1	Myopia (pathological)'	ZNF692	-15120	Yes	Yes
rs12036607	chr1	159099270	160832646	rs4656940	0.979705	"Crohn's disease"	CD244	45	No	No
rs12037395	chr1	159099401	160832777	rs4656940	0.979705	"Crohn's disease"	CD244	-84	No	No
rs12132349	chr1	199141865	200875242	rs11584383	0.855423	Ulcerative colitis', "Crohn's disease"	C1orf106	11293	No	No
rs12132349	chr1	199141865	200875242	rs2297909	0.880776	"Autism spectrum disorder, attention deficit-hyperactivity disorder, bipolar disorder, major depressive disorder, and schizophrenia (combined)"', 'Ankylosing spondylitis'	C1orf106	11293	No	No
rs12132349	chr1	199141865	200875242	rs296547	0.802952	Celiac disease'	C1orf106	11293	No	No
rs12132349	chr1	199141865	200875242	rs7522462	0.970667	Multiple sclerosis'	C1orf106	11293	No	No
rs12132349	chr1	199141865	200875242	rs7554511	0.970667	Inflammatory bowel disease', 'Ulcerative colitis', "Crohn's disease", 'Ulcerative colitis'	C1orf106	11293	No	No
rs12206377	chr6	33017313	32909335	rs11966200	0.830769	Vitiligo'	HLA-DMB	-487	No	No
rs12207897	chr6	2882412	2937413	rs2500535	1	Response to antidepressants', 'Response to antidepressants'	SERPINB6	24990	No	No
rs12232061	chr13	98772993	99974992	rs9557195	1	Inflammatory bowel disease'	GPR183	-15242	No	No
rs12336217	chr9	128439691	129399870	rs12342373	0.881481	Social communication problems'	LMX1B	23148	No	No
rs12342100	chr9	19370238	19380238	rs7849581	1	Myopia (pathological)'	RPS6	-2	No	No
rs12342100	chr9	19370238	19380238	rs7867456	1	Axial length'	RPS6	-2	No	No
rs12342186	chr9	34038792	34048792	rs216345	0.811578	Bipolar disorder'	UBAP2	154	No	No
rs12422771	chr12	6450534	6580273	rs10492096	1	Hip geometry'	VAMP1	-429	No	No
rs12425791	chr12	653745	783484	rs12425791	1	Stroke'	NINJ2	-10728	Yes	Yes
rs12426815	chr12	6450575	6580314	rs10492096	0.91373	Hip geometry'	VAMP1	-470	No	No
rs12447486	chr16	3062283	3122282	rs4349147	1	HIV-1 susceptibility'	IL32	6497	Yes	Yes
rs12450028	chr17	2154175	2207425	rs17761864	0.854852	Esophageal cancer (squamous cell)'	SRR	177	No	No
rs12454650	chr18	59018760	60867780	rs899967	1	Cardiac Troponin-T levels'	BCL2	118832	No	No
rs1245574	chr10	73478473	73808467	rs1678618	1	Smoking behavior'	SPOCK2	40063	No	No
rs12460842	chr19	10083195	10222195	rs1551570	0.939436	Narcolepsy'	P2RY11	0	No	No
rs12460842	chr19	10083195	10222195	rs2305795	0.927843	Narcolepsy'	P2RY11	0	No	No
rs12466022	chr2	43212565	43359061	rs12466022	1	Multiple sclerosis'	ZFP36L2	94683	Yes	Yes
rs12471190	chr2	43212631	43359127	rs12466022	1	Multiple sclerosis'	ZFP36L2	94617	Yes	Yes
rs12475055	chr2	102245323	102878891	rs1345301	1	Waist circumference'	IL1RL1	-49069	Yes	Yes
rs12521757	chr5	150574388	150594195	rs979455	0.973132	Obesity-related traits'	CCDC69	9458	No	No
rs12563100	chr1	205024813	206958190	rs638065	1	Word reading'	IL10	-12350	No	No
rs1258470	chr11	34685841	34729265	rs1355223	0.927194	Systemic lupus erythematosus and Systemic sclerosis'	EHF	75254	No	No
rs12592155	chr15	46410792	48623500	rs964611	0.883387	Metabolite levels (Pyroglutamine)'	DUT	-119	No	No
rs12598978	chr16	30390041	30482540	rs11150589	0.987716	Ulcerative colitis'	ITGAL	-1441	Yes	Yes
rs12603332	chr17	35336333	38082807	rs9303280	0.910053	Self-reported allergy'	ORMDL3	1076	No	No
rs12617721	chr2	98450324	99083892	rs12617721	1	Bipolar disorder (mood-incongruent)'	INPP4A	22571	No	Yes
rs12638862	chr3	170960200	169477506	rs10936599	0.953762	Chronic lymphocytic leukemia', 'Bladder cancer', 'Multiple myeloma', 'Telomere length', 'Multiple sclerosis', 'Colorectal cancer', 'Celiac disease'	TERC	5341	No	No
rs12638862	chr3	170960200	169477506	rs10936601	0.96963	Telomere length'	TERC	5341	No	No
rs12638862	chr3	170960200	169477506	rs12638862	1	Multiple myeloma (IgH translocation)'	TERC	5341	Yes	No
rs12638862	chr3	170960200	169477506	rs12696304	0.984678	Telomere length', 'Telomere length'	TERC	5341	No	No
rs12638862	chr3	170960200	169477506	rs1317082	0.953762	Telomere length'	TERC	5341	No	No
rs12638862	chr3	170960200	169477506	rs6793295	0.969416	Interstitial lung disease '	TERC	5341	No	No
rs12639101	chr3	132376608	130893918	rs892295	1	Obesity-related traits', 'Obesity-related traits'	NEK11	148224	No	No
rs12639588	chr3	189603957	188121263	rs9851967	0.974881	Vitiligo'	LPP-AS1	165190	No	No
rs12639588	chr3	189603957	188121263	rs9860547	1	Self-reported allergy'	LPP-AS1	165190	No	No
rs12660691	chr6	130050138	130008445	rs12660691	1	Adverse response to chemotherapy (neutropenia/leucopenia) (docetaxel)'	ARHGAP18	22924	Yes	Yes
rs12705091	chr7	100310316	100472380	rs13245899	1	Heart rate'	SRRT	-319	No	No
rs12705091	chr7	100310316	100472380	rs314370	0.816794	Resting heart rate'	SRRT	-319	No	No
rs12716973	chr16	29845153	29937652	rs4788196	0.816747	Pubertal anthropometrics'	KCTD13	-106	No	No
rs12718597	chr7	50395922	50428428	rs12718597	1	Mean corpuscular volume'	IKZF1	84050	Yes	Yes
rs12718598	chr7	50395939	50428445	rs12718598	1	Red blood cell traits'	IKZF1	84067	Yes	Yes
rs12726330	chr1	153374791	155108167	rs12726330	1	"Parkinson's disease"	SLC50A1	-119	Yes	Yes
rs12738345	chr1	26892331	27019744	rs12748152	1	HDL cholesterol', 'LDL cholesterol', 'Triglycerides'	ARID1A	-2776	No	No
rs12766391	chr10	64111210	64441204	rs10995251	0.806251	Atopic dermatitis'	ADO	-123310	No	No
rs12766391	chr10	64111210	64441204	rs10995271	1	"Crohn's disease"	ADO	-123310	No	No
rs12772979	chr10	1024412	1034412	rs12762955	0.840404	Response to angiotensin II receptor blocker therapy'	GTPBP4	63	No	No
rs12778841	chr10	3983120	3993120	rs2031573	0.848881	Word reading'	MIR6078	-40230	No	No
rs12790526	chr11	85444988	85767340	rs17817600	1	"Alzheimer's disease"	PICALM	12798	No	No
rs12794714	chr11	14870151	14913575	rs11023332	0.877707	Adiponectin levels'	CYP2R1	175	No	No
rs12874234	chr13	41868723	42970723	rs17638544	1	Bone mineral density'	AKAP11	124434	No	No
rs12903120	chr15	36775389	38988097	rs12899449	0.978464	Bipolar disorder'	C15orf53	-700	No	No
rs12903120	chr15	36775389	38988097	rs12912251	1	Bipolar disorder', 'Bipolar disorder and major depressive disorder (combined)'	C15orf53	-700	No	No
rs12911421	chr15	73074875	75287822	rs2120019	0.820218	Blood trace element (Zn levels)'	SCAMP5	-52	No	No
rs12917564	chr15	63710800	65923746	rs2572207	0.854779	Red blood cell traits'	SLC24A1	9476	No	No
rs12921383	chr16	88387254	89859753	rs12921383	1	Homocysteine levels'	FANCA	23311	No	No
rs12921383	chr16	88387254	89859753	rs258322	0.895317	Melanoma', 'Melanoma', 'Black vs. red hair color'	FANCA	23311	No	No
rs12928552	chr16	55606208	57048707	rs16965039	1	Coronary heart disease'	NLRC5	-2277	No	No
rs12946510	chr17	35165903	37912377	rs11078927	0.851703	Asthma'	GRB7	16157	No	No
rs12946510	chr17	35165903	37912377	rs12946510	1	Inflammatory bowel disease'	GRB7	16157	Yes	Yes
rs12946510	chr17	35165903	37912377	rs2305480	0.851703	"Asthma (childhood, severe)"', 'Asthma', 'Ulcerative colitis'	GRB7	16157	No	No
rs12946510	chr17	35165903	37912377	rs2872507	0.87307	Type 1 diabetes autoantibodies', 'Ulcerative colitis', "Crohn's disease", 'Rheumatoid arthritis', "Crohn's disease"	GRB7	16157	No	No
rs12946510	chr17	35165903	37912377	rs8069176	0.851703	Fractional exhaled nitric oxide (childhood)', 'Fractional exhaled nitric oxide (childhood)'	GRB7	16157	No	No
rs12946510	chr17	35165903	37912377	rs907092	0.928738	Primary biliary cirrhosis'	GRB7	16157	No	No
rs12994100	chr2	70214421	70360917	rs6708331	0.828244	Obesity-related traits'	LOC100133985	-8468	No	No
rs13005100	chr2	218860011	219151767	rs2382817	1	Inflammatory bowel disease'	TMBIM1	5512	Yes	Yes
rs13021937	chr2	215382182	215673937	rs6435862	0.948387	Neuroblastoma (high-risk)'	BARD1	497	No	No
rs13031757	chr2	218860170	219151926	rs2382817	1	Inflammatory bowel disease'	TMBIM1	5353	Yes	Yes
rs13079175	chr3	178792227	177309533	rs7620503	0.911215	Corneal structure'	LINC00578	149824	No	No
rs13097178	chr3	27502924	27527920	rs13082711	0.80667	Diastolic blood pressure', 'Systolic blood pressure', 'Blood pressure'	SLC4A7	-2008	No	No
rs13099193	chr3	142611494	141128804	rs9857275	0.876238	Prion diseases'	RASA2	-77120	No	No
rs1316768	chr1	19196189	19323602	rs7523455	1	Methotrexate phramacokinetics (acute lymphoblastic leukemia)'	IFFO2	-40775	No	No
rs13167902	chr5	96247776	96222020	rs1363907	0.83606	Inflammatory bowel disease'	ERAP2	10376	No	No
rs13167902	chr5	96247776	96222020	rs2549794	0.852941	"Crohn's disease"	ERAP2	10376	No	No
rs13197384	chr6	135860590	135818897	rs11154801	0.945281	Multiple sclerosis'	AHI1	5	No	No
rs13199772	chr6	27942064	27834085	rs17693963	0.959795	Schizophrenia or bipolar disorder', 'Schizophrenia or bipolar disorder', '"Schizophrenia, schizoaffective disorder or bipolar disorder"', 'Schizophrenia'	HIST1H2AL	978	No	No
rs13199772	chr6	27942064	27834085	rs4324798	0.855263	Lung adenocarcinoma'	HIST1H2AL	978	No	No
rs13199906	chr6	27942118	27834139	rs17693963	1	Schizophrenia or bipolar disorder', 'Schizophrenia or bipolar disorder', '"Schizophrenia, schizoaffective disorder or bipolar disorder"', 'Schizophrenia'	HIST1H2AL	1032	No	No
rs13199906	chr6	27942118	27834139	rs4324798	0.937931	Lung adenocarcinoma'	HIST1H2AL	1032	No	No
rs13210597	chr6	97076415	96969694	rs11757063	0.950856	Migraine'	UFL1	-6	No	No
rs13210597	chr6	97076415	96969694	rs11759769	0.922852	Migraine', 'Migraine - clinic-based', 'Migraine without aura'	UFL1	-6	No	No
rs1321481	chr6	26646189	26538210	rs1056667	0.972944	Educational attainment'	HMGN4	-360	No	No
rs13219728	chr6	37629488	37521510	rs11966200	1	Vitiligo'	MIR4462	1687	No	No
rs13219728	chr6	37629488	37521510	rs2789066	1	HIV-1 viral setpoint'	MIR4462	1687	No	No
rs1323292	chr1	190807644	192541021	rs1323292	1	Multiple sclerosis'	RGS1	-3834	Yes	Yes
rs1323292	chr1	190807644	192541021	rs2816316	1	Celiac disease', 'Celiac disease'	RGS1	-3834	No	No
rs13278062	chr8	23138916	23082971	rs13278062	1	Age-related macular degeneration', 'Age-related macular degeneration'	LOC389641	237	Yes	Yes
rs1328111	chr1	158993515	160726891	rs12068654	0.959025	Cervical cancer'	SLAMF7	18044	No	No
rs133015	chr22	36902472	38572526	rs738322	0.872326	Cutaneous nevi'	PLA2G6	5234	No	No
rs133016	chr22	36902528	38572582	rs738322	1	Cutaneous nevi'	PLA2G6	5178	No	No
rs133017	chr22	36902583	38572637	rs738322	1	Cutaneous nevi'	PLA2G6	5123	No	No
rs133021	chr22	36903284	38573338	rs738322	1	Cutaneous nevi'	PLA2G6	4422	No	No
rs13306561	chr1	11788391	11865804	rs17367504	0.95847	Blood pressure', 'Systolic blood pressure'	CLCN6	-347	No	No
rs13312996	chr1	32489471	32716884	rs12059860	1	Testosterone levels'	LCK	44	No	No
rs13312996	chr1	32489471	32716884	rs604708	1	IgG glycosylation'	LCK	44	No	No
rs13312996	chr1	32489471	32716884	rs823128	1	"Parkinson's disease"	LCK	44	No	No
rs13314993	chr3	32990473	33015469	rs13314993	1	Celiac disease'	CCR4	22403	Yes	Yes
rs13322676	chr3	188201439	186718745	rs11710456	0.877676	IgG glycosylation', 'IgG glycosylation', 'IgG glycosylation', 'IgG glycosylation', 'IgG glycosylation', 'IgG glycosylation', 'IgG glycosylation', 'IgG glycosylation', 'IgG glycosylation', 'IgG glycosylation', 'IgG glycosylation', 'IgG glycosylation', 'IgG glycosylation', 'IgG glycosylation', 'IgG glycosylation', 'IgG glycosylation', 'IgG glycosylation', 'IgG glycosylation', 'IgG glycosylation'	ST6GAL1	-20918	No	No
rs13344547	chr19	46637688	41945848	rs17318596	0.824504	Height'	ATP5SL	-4	No	No
rs1335512	chr9	21751440	21761440	rs4636294	1	Cutaneous nevi'	MTAP	-41193	No	No
rs13385731	chr2	33555394	33701890	rs13385731	1	Systemic lupus erythematosus', 'Systemic lupus erythematosus'	RASGRP3	569	Yes	Yes
rs13401811	chr2	111332575	111616104	rs13401811	1	Chronic lymphocytic leukemia'	ACOXL	125954	Yes	Yes
rs1345301	chr2	102242019	102875587	rs1345301	1	Waist circumference'	IL1RL1	-52373	Yes	Yes
rs1358748	chr1	67409488	67636900	rs3762318	0.809524	Leprosy'	IL23R	4731	No	No
rs1364340	chr16	78234183	79676682	rs1424233	0.975232	Obesity'	MAF	-42059	No	No
rs1366240	chr5	175893282	175960676	rs4868644	0.846277	Venous thromboembolism (gene x gene interaction)'	RNF44	3744	No	No
rs13737	chr15	73719184	75932129	rs4886707	0.920578	Height'	IMP3	534	No	No
rs1378941	chr15	72867203	75080150	rs1378942	1	Diastolic blood pressure', 'Systolic blood pressure', 'Blood pressure', 'Diastolic blood pressure'	MIR4513	947	No	No
rs138728	chr22	34026077	35696077	rs138777	0.858069	"Cholesterol, total"'	TOM1	280	No	No
rs1393698	chr11	19259146	19302570	rs2298585	1	Vitamin B12 levels'	E2F8	-39367	No	No
rs1414500	chr1	16263575	16390988	rs9442235	1	Cognitive performance'	FAM131C	9138	No	No
rs1416763	chr10	59699169	60029163	rs2790216	1	Inflammatory bowel disease'	CISD1	301	No	No
rs1420106	chr2	102401476	103035044	rs13015714	1	Atopic dermatitis', 'Celiac disease'	IL18RAP	-208	Yes	Yes
rs1420106	chr2	102401476	103035044	rs2058660	0.980399	"Crohn's disease"	IL18RAP	-208	No	No
rs1420106	chr2	102401476	103035044	rs917997	1	Inflammatory bowel disease', 'Celiac disease'	IL18RAP	-208	No	No
rs1420685	chr16	49277175	50719674	rs9302752	1	Leprosy'	SNX20	-4409	Yes	Yes
rs1434282	chr1	197277344	199010721	rs7529925	0.981746	Red blood cell traits'	MIR181A1HG	-104162	No	No
rs1449627	chr11	47247560	47290984	rs7120118	0.958431	HDL cholesterol'	MADD	57	No	No
rs1451637	chr8	102034464	101965288	rs17057381	1	Dental caries'	YWHAZ	-66	No	No
rs1456896	chr7	50275007	50304461	rs1456893	0.986768	"Crohn's disease"	IKZF1	-39915	No	No
rs1456896	chr7	50275007	50304461	rs1456896	1	Inflammatory bowel disease', "Crohn's disease"	IKZF1	-39915	Yes	Yes
rs1465321	chr2	102353050	102986618	rs13015714	1	Atopic dermatitis', 'Celiac disease'	IL18R1	13875	Yes	Yes
rs1465321	chr2	102353050	102986618	rs2058660	1	"Crohn's disease"	IL18R1	13875	No	No
rs1465321	chr2	102353050	102986618	rs917997	1	Inflammatory bowel disease', 'Celiac disease'	IL18R1	13875	No	No
rs1475356	chr6	12160252	12052266	rs1570989	1	Alcohol and nictotine co-dependence'	HIVEP1	39542	No	No
rs1481892	chr11	13258497	13301921	rs900145	0.937187	Menarche (age at onset)'	ARNTL	2596	No	No
rs1488864	chr11	6298905	6342329	rs1488864	1	Smooth-surface caries '	PRKCDBP	-588	Yes	Yes
rs1494324	chr1	111217364	111415841	rs2885805	0.878184	Cytomegalovirus antibody response'	CD53	119	Yes	Yes
rs1509394	chr2	28500588	28647084	rs925255	0.835599	Inflammatory bowel disease'	FLJ31356	-29544	Yes	Yes
rs1541252	chr1	201918550	203651927	rs1541252	1	Mean corpuscular hemoglobin concentration'	SNORA77	-46780	Yes	Yes
rs1541253	chr1	201918663	203652040	rs1541252	1	Mean corpuscular hemoglobin concentration'	SNORA77	-46667	Yes	Yes
rs1541254	chr1	201918763	203652140	rs1541252	1	Mean corpuscular hemoglobin concentration'	SNORA77	-46567	Yes	Yes
rs1543075	chr12	122652401	124086448	rs786425	0.88841	Pubertal anthropometrics'	DDX55	-222	No	No
rs1543076	chr12	122652402	124086449	rs786425	0.912698	Pubertal anthropometrics'	DDX55	-221	No	No
rs1551397	chr8	126609382	126540200	rs1551398	0.923392	"Crohn's disease"	TRIB1	95749	Yes	No
rs1551397	chr8	126609382	126540200	rs4871611	0.923392	"Crohn's disease"	TRIB1	95749	No	No
rs1551397	chr8	126609382	126540200	rs921720	0.923392	Obesity-related traits', 'Inflammatory bowel disease'	TRIB1	95749	No	No
rs1551398	chr8	126609233	126540051	rs1551398	1	"Crohn's disease"	TRIB1	95600	Yes	No
rs1551398	chr8	126609233	126540051	rs4871611	1	"Crohn's disease"	TRIB1	95600	No	No
rs1551398	chr8	126609233	126540051	rs921720	1	Obesity-related traits', 'Inflammatory bowel disease'	TRIB1	95600	No	No
rs1551399	chr8	126609147	126539965	rs1551398	0.97413	"Crohn's disease"	TRIB1	95514	Yes	No
rs1551399	chr8	126609147	126539965	rs4871611	0.97413	"Crohn's disease"	TRIB1	95514	No	No
rs1551399	chr8	126609147	126539965	rs921720	0.97413	Obesity-related traits', 'Inflammatory bowel disease'	TRIB1	95514	No	No
rs1551400	chr8	126609067	126539885	rs1551398	0.923392	"Crohn's disease"	TRIB1	95434	Yes	No
rs1551400	chr8	126609067	126539885	rs4871611	0.923392	"Crohn's disease"	TRIB1	95434	No	No
rs1551400	chr8	126609067	126539885	rs921720	0.923392	Obesity-related traits', 'Inflammatory bowel disease'	TRIB1	95434	No	No
rs1552224	chr11	72110746	72433098	rs11603334	1	Fasting glucose-related traits (interaction with BMI)', 'Proinsulin levels'	ARAP1	304	No	No
rs1552224	chr11	72110746	72433098	rs1552224	1	Type 2 diabetes', 'Type 2 diabetes'	ARAP1	304	Yes	Yes
rs1560687	chr19	19423902	19562902	rs1064395	0.833175	Bipolar disorder'	TSSK6	63566	No	No
rs1560687	chr19	19423902	19562902	rs2011503	1	Bipolar disorder'	TSSK6	63566	No	No
rs1561925	chr8	129638215	129569033	rs10088218	1	Ovarian cancer', 'Ovarian cancer', 'Ovarian cancer'	MIR1208	406671	No	No
rs1561925	chr8	129638215	129569033	rs1516971	1	Rheumatoid arthritis', 'Rheumatoid arthritis'	MIR1208	406671	No	No
rs1561925	chr8	129638215	129569033	rs6651252	1	"Crohn's disease", "Crohn's disease"	MIR1208	406671	Yes	Yes
rs1564979	chr16	47204518	48647017	rs6500395	0.984992	Response to tocilizumab in rheumatoid arthritis'	N4BP1	-2896	No	No
rs1568257	chr2	181736641	182028396	rs1018326	0.951011	Ankylosing spondylitis'	MIR4437	141982	No	No
rs1568257	chr2	181736641	182028396	rs13010713	0.879086	Celiac disease'	MIR4437	141982	No	No
rs1610588	chr6	29784695	29676716	rs3129055	0.917965	Nasopharyngeal carcinoma'	HLA-F	-14399	No	No
rs1621888	chr6	16612367	16504388	rs11966200	1	Vitiligo'	ATXN1	257332	No	No
rs1621888	chr6	16612367	16504388	rs2789066	1	HIV-1 viral setpoint'	ATXN1	257332	No	No
rs1631457	chr6	152988207	152946514	rs1322512	1	Tonometry'	SYNE1	11471	No	No
rs1633462	chr11	64302833	64546257	rs589691	1	Urate levels'	SF1	58	No	No
rs1633462	chr11	64302833	64546257	rs606458	1	Urate levels'	SF1	58	Yes	Yes
rs1639123	chr12	6584929	6714668	rs1057510	0.980857	Myopia (pathological)'	CHD4	1882	No	No
rs1648348	chr15	48262058	50474766	rs1365505	1	Blood metabolite ratios'	SLC27A2	373	No	No
rs16836878	chr3	132704489	131221799	rs892295	1	Obesity-related traits', 'Obesity-related traits'	MRPL3	60	No	No
rs16843471	chr1	196857044	198590421	rs12127588	0.861199	Mean corpuscular hemoglobin'	PTPRC	-17675	No	No
rs16843855	chr1	170353721	172087098	rs17346452	1	Height'	MIR3120	-20848	No	No
rs16862731	chr3	151747397	150264707	rs892295	1	Obesity-related traits', 'Obesity-related traits'	EIF2A	133	No	No
rs16871018	chr6	32921669	32813691	rs13196329	1	Visceral fat'	PSMB8	-978	No	No
rs16917546	chr10	64067544	64397538	rs10995251	0.975199	Atopic dermatitis'	ZNF365	117331	No	No
rs16917546	chr10	64067544	64397538	rs10995271	0.829585	"Crohn's disease"	ZNF365	117331	No	No
rs16929091	chr9	128321791	129281970	rs7849581	1	Myopia (pathological)'	LMX1B	-94750	No	No
rs16929091	chr9	128321791	129281970	rs7867456	1	Axial length'	LMX1B	-94750	No	No
rs16930907	chr9	116493489	117453668	rs4979462	1	Primary biliary cirrhosis'	RP11-402G3.3	-9298	No	No
rs16951723	chr15	66357065	68570011	rs7174755	0.918224	Major depressive disorder', 'Major depressive disorder'	FEM1B	-128	No	No
rs16962664	chr15	47700238	49912946	rs8039808	1	Response to antidepressant treatment'	FAM227B	171	No	No
rs16967112	chr15	36690964	38903672	rs16967103	1	"Crohn's disease"	RASGRP1	-46664	No	No
rs16967112	chr15	36690964	38903672	rs7171171	1	Type 1 diabetes autoantibodies'	RASGRP1	-46664	No	No
rs17033735	chr1	109506717	109705194	rs638065	1	Word reading'	KIAA1324	-23975	No	No
rs17035355	chr2	68442826	68589322	rs17035378	0.883354	Celiac disease'	PLEK	-2998	No	No
rs17035375	chr2	68452407	68598903	rs17035378	0.985245	Celiac disease'	PLEK	6581	No	No
rs17035378	chr2	68452459	68598955	rs17035378	1	Celiac disease'	PLEK	6633	No	No
rs17101919	chr14	64077300	65007547	rs10498514	1	Cognitive performance'	HSPA2	361	No	No
rs17103930	chr12	66195937	67909670	rs8179116	1	Conduct disorder (symptom count)'	RP11-542B15.1	-4190	No	No
rs17129690	chr1	67410249	67637661	rs638065	1	Word reading'	IL23R	5492	No	No
rs17133733	chr7	50220900	50250354	rs17664743	1	Self-reported allergy'	IKZF1	-94022	No	No
rs17152202	chr10	126350579	126360589	rs10510138	1	Obesity-related traits'	FAM53B	72340	No	No
rs17157227	chr11	61926348	62169772	rs2463822	0.973844	Chronic obstructive pulmonary disease-related biomarkers'	SCGB1A1	-16733	No	No
rs17162276	chr1	26819980	26947393	rs17162257	1	Amyotrophic lateral sclerosis (sporadic)'	MIR1976	66360	No	No
rs17162278	chr1	26820426	26947839	rs17162257	1	Amyotrophic lateral sclerosis (sporadic)'	MIR1976	66806	No	No
rs17162281	chr1	26820674	26948087	rs17162257	0.920174	Amyotrophic lateral sclerosis (sporadic)'	MIR1976	67054	No	No
rs17217716	chr2	47483857	47630353	rs16861531	1	Response to antidepressant treatment'	MSH2	147	No	No
rs17220479	chr6	33048793	32940815	rs16871226	1	IgG glycosylation'	BRD2	-44	No	No
rs17221259	chr12	14301752	14410485	rs17221259	1	Breast cancer'	ATF7IP	-108079	Yes	Yes
rs17262657	chr1	29964236	30191649	rs1866967	1	Prostate cancer (gene x gene interaction)'	PTPRU	628621	No	No
rs17293608	chr10	1046252	1056252	rs12762955	0.879389	Response to angiotensin II receptor blocker therapy'	IDI2-AS1	-12323	No	No
rs17294280	chr15	65255339	67468285	rs17294280	1	Asthma and hay fever'	SMAD3	9792	Yes	Yes
rs17338196	chr12	22453445	22562178	rs11046430	1	Coronary artery calcification'	ST8SIA1	-74529	No	No
rs1738074	chr6	159385965	159465977	rs1738074	1	Multiple sclerosis', 'Multiple sclerosis', 'Celiac disease', 'Celiac disease'	TAGAP	206	Yes	Yes
rs17401588	chr1	10290686	10368099	rs17396340	1	Mean platelet volume'	PGD	-90984	No	No
rs1744947	chr14	67751229	68681476	rs2588809	0.880636	Breast cancer'	RAD51B	394980	No	No
rs174528	chr11	61300075	61543499	rs102275	0.876601	Plasma omega-6 polyunsaturated fatty acid levels (arachidonic acid)', 'Oleic acid (18:1n-9) plasma levels', 'Palmitoleic acid (16:1n-7) plasma levels', 'Stearic acid (18:0) plasma levels', 'Metabolite levels', 'Phospholipid levels (plasma)', 'Phospholipid levels (plasma)', 'Phospholipid levels (plasma)', "Crohn's disease", 'Metabolic syndrome'	MIR611	16533	No	No
rs174528	chr11	61300075	61543499	rs1535	0.879104	Colorectal cancer', 'Phospholipid levels (plasma)', 'Phospholipid levels (plasma)', 'Metabolic syndrome', 'Response to statin therapy'	MIR611	16533	No	No
rs174528	chr11	61300075	61543499	rs174535	0.879104	Blood metabolite levels', 'Blood metabolite levels', 'Phospholipid levels (plasma)', 'Phospholipid levels (plasma)'	MIR611	16533	No	No
rs174528	chr11	61300075	61543499	rs174536	0.866883	Phospholipid levels (plasma)'	MIR611	16533	No	No
rs174528	chr11	61300075	61543499	rs174537	0.879104	Colorectal cancer'	MIR611	16533	No	No
rs174528	chr11	61300075	61543499	rs174546	0.879104	"Cholesterol, total"', 'HDL cholesterol', 'LDL cholesterol', 'Triglycerides', '"Cholesterol, total"', 'HDL cholesterol', 'LDL cholesterol', 'Triglycerides', 'Metabolic syndrome', 'LDL cholesterol'	MIR611	16533	No	No
rs174528	chr11	61300075	61543499	rs174547	0.879104	Plasma omega-6 polyunsaturated fatty acid levels (adrenic acid)', 'Plasma omega-6 polyunsaturated fatty acid levels (arachidonic acid)', 'Plasma omega-6 polyunsaturated fatty acid levels (dihomo-gamma-linolenic acid)', 'Plasma omega-6 polyunsaturated fatty acid levels (gamma-linolenic acid)', 'Plasma omega-6 polyunsaturated fatty acid levels (linoleic acid)', 'Comprehensive strength and appendicu…	MIR611	16533	No	No
rs174528	chr11	61300075	61543499	rs174550	0.866883	Colorectal cancer', 'Plasma omega-6 polyunsaturated fatty acid levels (adrenic acid)', 'Plasma omega-6 polyunsaturated fatty acid levels (linoleic acid)', 'Blood metabolite levels', 'Fasting glucose-related traits (interaction with BMI)', 'Phospholipid levels (plasma)', 'Fasting glucose-related traits', 'Fasting glucose-related traits'	MIR611	16533	No	No
rs174528	chr11	61300075	61543499	rs174574	0.848445	Phospholipid levels (plasma)'	MIR611	16533	No	No
rs174528	chr11	61300075	61543499	rs174577	0.879104	P wave duration'	MIR611	16533	No	No
rs174528	chr11	61300075	61543499	rs174578	0.862784	Blood metabolite levels', 'Blood metabolite levels'	MIR611	16533	No	No
rs174528	chr11	61300075	61543499	rs174583	0.879104	Response to statin therapy'	MIR611	16533	No	No
rs174528	chr11	61300075	61543499	rs174601	0.818472	Blood metabolite levels', 'Liver enzyme levels (alkaline phosphatase)'	MIR611	16533	No	No
rs17483548	chr15	76517368	78730313	rs8031948	0.801684	Airflow obstruction '	IREB2	-203	No	No
rs17483548	chr15	76517368	78730313	rs8034191	0.80622	Lung cancer', 'Chronic obstructive pulmonary disease', 'Lung cancer', 'Lung cancer', 'Lung cancer'	IREB2	-203	No	No
rs17489231	chr2	215381984	215673739	rs6435862	0.941915	Neuroblastoma (high-risk)'	BARD1	695	No	No
rs1750570	chr6	44000213	43892235	rs9472155	0.918519	Vascular endothelial growth factor levels'	LOC100132354	33470	No	No
rs17533167	chr6	32698822	32590844	rs10484561	0.893525	Follicular lymphoma'	HLA-DQA1	-14337	No	No
rs17533167	chr6	32698822	32590844	rs4530903	1	Lymphoma', 'Lymphoma', 'Lymphoma', 'Schizophrenia'	HLA-DQA1	-14337	No	No
rs1757181	chr6	37593706	37485728	rs1757171	0.900513	Cognitive performance'	CCDC167	-18027	No	No
rs17584578	chr2	86161135	86307624	rs2241437	1	Response to methylphenidate treatment in attention-deficit/hyperactivity disorder (blood pressure)'	POLR1A	25653	No	No
rs176095	chr6	32266297	32158319	rs176095	1	Atopic dermatitis'	PBX2	-355	Yes	Yes
rs17621931	chr16	67131597	68574096	rs17689437	1	HIV-1 viral setpoint', 'Response to antipsychotic treatment in schizophrenia (reasoning)'	ZFP90	435	No	No
rs17630194	chr4	25687255	26078157	rs10019888	0.885404	HDL cholesterol'	SMIM20	162343	No	No
rs17655663	chr11	258940	268940	rs17655730	0.896687	Mean platelet volume'	NLRP6	-9628	No	No
rs17663792	chr17	41628329	44272552	rs12185268	1	"Parkinson's disease"	KANSL1-AS1	1613	No	No
rs17663792	chr17	41628329	44272552	rs12373124	0.856401	Male-pattern baldness'	KANSL1-AS1	1613	No	No
rs17663792	chr17	41628329	44272552	rs17577094	1	"Parkinson's disease"	KANSL1-AS1	1613	No	No
rs17663792	chr17	41628329	44272552	rs183211	0.881668	Ovarian cancer in BRCA1 mutation carriers ', 'Ovarian cancer in BRCA1 mutation carriers ', "Parkinson's disease"	KANSL1-AS1	1613	No	No
rs17663792	chr17	41628329	44272552	rs1864325	1	Bone mineral density'	KANSL1-AS1	1613	No	No
rs17663792	chr17	41628329	44272552	rs1981997	1	Interstitial lung disease '	KANSL1-AS1	1613	No	No
rs17663792	chr17	41628329	44272552	rs199498	0.841176	"Parkinson's disease", "Parkinson's disease"	KANSL1-AS1	1613	No	No
rs17663792	chr17	41628329	44272552	rs199515	0.919403	"Parkinson's disease"	KANSL1-AS1	1613	No	No
rs17663792	chr17	41628329	44272552	rs199533	0.959398	"Parkinson's disease", "Parkinson's disease"	KANSL1-AS1	1613	No	No
rs17663792	chr17	41628329	44272552	rs2942168	1	"Parkinson's disease"	KANSL1-AS1	1613	No	No
rs17663792	chr17	41628329	44272552	rs393152	1	"Parkinson's disease"	KANSL1-AS1	1613	No	No
rs17663792	chr17	41628329	44272552	rs415430	0.919403	"Parkinson's disease"	KANSL1-AS1	1613	No	No
rs17663792	chr17	41628329	44272552	rs8070723	1	Progressive supranuclear palsy', "Parkinson's disease"	KANSL1-AS1	1613	No	No
rs17663792	chr17	41628329	44272552	rs9303525	0.96	Intracranial volume'	KANSL1-AS1	1613	No	No
rs17684164	chr19	19487769	19626769	rs1064395	0.864707	Bipolar disorder'	NDUFA13	-248	No	No
rs17684164	chr19	19487769	19626769	rs2011503	1	Bipolar disorder'	NDUFA13	-248	No	No
rs17697965	chr19	10380410	10519410	rs8112449	1	Multiple sclerosis'	CDC37	-5138	Yes	Yes
rs17724172	chr18	3502216	3512216	rs17724172	1	Cardiac Troponin-T levels'	TGIF1	58444	No	No
rs1776178	chr1	240078157	242011534	rs1635501	0.827562	Menopause (age at onset)'	EXO1	41	No	No
rs17763089	chr6	27943197	27835218	rs17693963	1	Schizophrenia or bipolar disorder', 'Schizophrenia or bipolar disorder', '"Schizophrenia, schizoaffective disorder or bipolar disorder"', 'Schizophrenia'	HIST1H1B	140	No	No
rs17763089	chr6	27943197	27835218	rs4324798	0.937931	Lung adenocarcinoma'	HIST1H1B	140	No	No
rs17772411	chr16	67368424	68810923	rs9929218	0.906175	Colorectal cancer'	CDH1	39728	No	No
rs17781005	chr17	28156642	31132529	rs17183295	1	Refractive error'	MYO1D	71372	No	No
rs17783160	chr14	67371880	68302127	rs12891047	0.894934	Amyotrophic lateral sclerosis (sporadic)'	RAD51B	15631	No	No
rs1844187	chr11	6298734	6342158	rs1488864	1	Smooth-surface caries '	PRKCDBP	-417	Yes	Yes
rs1860545	chr12	6317038	6446777	rs1800693	0.928715	Multiple sclerosis', 'Primary biliary cirrhosis', 'Multiple sclerosis'	TNFRSF1A	4505	No	No
rs1861462	chr2	171335922	171627676	rs6721345	1	Sex hormone-binding globulin levels'	GAD1	-45522	No	No
rs1866268	chr3	52694438	52719398	rs10865974	1	Bipolar disorder (mood-incongruent)'	PBRM1	467	No	No
rs1866268	chr3	52694438	52719398	rs11177	0.922726	Osteoarthritis'	PBRM1	467	No	No
rs1866268	chr3	52694438	52719398	rs2251219	0.921858	Major mood disorders'	PBRM1	467	No	No
rs1867982	chr10	73197053	73527047	rs1867982	1	Pulmonary function decline'	C10orf54	6289	No	Yes
rs187066	chr6	80771107	80714388	rs11968814	1	F-cell distribution'	TTK	66	No	No
rs187066	chr6	80771107	80714388	rs545099	1	Age-related nuclear cataracts'	TTK	66	No	No
rs187066	chr6	80771107	80714388	rs9383951	1	Breast cancer'	TTK	66	No	No
rs1874883	chr3	135687761	134205071	rs10935120	1	Height'	CEP63	24	No	No
rs1885373	chr9	35686802	35696802	rs4879926	0.840849	IgE levels in asthmatics'	TPM2	-6748	No	No
rs1885427	chr9	98228069	99188248	rs2025151	0.981132	Height'	ZNF367	-7578	No	No
rs1886730	chr1	2485810	2488606	rs10797432	0.916356	Ulcerative colitis'	LOC100133445	-155	No	No
rs1886730	chr1	2485810	2488606	rs734999	0.906047	Ulcerative colitis'	LOC100133445	-155	No	No
rs1930781	chr9	122727655	123687834	rs1953126	0.951227	Celiac disease and Rheumatoid arthritis'	TRAF1	1338	No	No
rs1930781	chr9	122727655	123687834	rs881375	0.951227	Rheumatoid arthritis'	TRAF1	1338	Yes	Yes
rs1950502	chr14	23871475	24801635	rs11623713	1	Obesity-related traits'	ADCY4	2641	No	No
rs1981524	chr5	131784405	131756506	rs1016988	0.947678	Fibrinogen'	C5orf56	10041	No	No
rs1981524	chr5	131784405	131756506	rs2106854	1	Fibrinogen'	C5orf56	10041	No	No
rs1981524	chr5	131784405	131756506	rs2522056	0.903382	Fibrinogen'	C5orf56	10041	Yes	Yes
rs1981525	chr5	131784431	131756532	rs10479002	1	Fibrinogen'	C5orf56	10067	No	No
rs1981525	chr5	131784431	131756532	rs11242111	1	Fibrinogen'	C5orf56	10067	No	No
rs200484	chr6	27883653	27775674	rs17693963	0.884461	Schizophrenia or bipolar disorder', 'Schizophrenia or bipolar disorder', '"Schizophrenia, schizoaffective disorder or bipolar disorder"', 'Schizophrenia'	HIST1H2BL	34	No	No
rs200484	chr6	27883653	27775674	rs4324798	0.855131	Lung adenocarcinoma'	HIST1H2BL	34	No	No
rs200485	chr6	27883676	27775697	rs17693963	0.937931	Schizophrenia or bipolar disorder', 'Schizophrenia or bipolar disorder', '"Schizophrenia, schizoaffective disorder or bipolar disorder"', 'Schizophrenia'	HIST1H2BL	11	No	No
rs200485	chr6	27883676	27775697	rs4324798	1	Lung adenocarcinoma'	HIST1H2BL	11	No	No
rs200948	chr6	27943251	27835272	rs17693963	0.876414	Schizophrenia or bipolar disorder', 'Schizophrenia or bipolar disorder', '"Schizophrenia, schizoaffective disorder or bipolar disorder"', 'Schizophrenia'	HIST1H1B	86	No	No
rs200948	chr6	27943251	27835272	rs4324798	0.845781	Lung adenocarcinoma'	HIST1H1B	86	No	No
rs200949	chr6	27943414	27835435	rs17693963	0.937931	Schizophrenia or bipolar disorder', 'Schizophrenia or bipolar disorder', '"Schizophrenia, schizoaffective disorder or bipolar disorder"', 'Schizophrenia'	HIST1H1B	-75	No	No
rs200949	chr6	27943414	27835435	rs4324798	1	Lung adenocarcinoma'	HIST1H1B	-75	No	No
rs200981	chr6	27941153	27833174	rs17693963	0.931034	Schizophrenia or bipolar disorder', 'Schizophrenia or bipolar disorder', '"Schizophrenia, schizoaffective disorder or bipolar disorder"', 'Schizophrenia'	HIST1H2AL	67	No	No
rs200981	chr6	27941153	27833174	rs4324798	1	Lung adenocarcinoma'	HIST1H2AL	67	No	No
rs200981	chr6	27941153	27833174	rs9257809	0.824561	"Barrett's esophagus"	HIST1H2AL	67	No	No
rs2011527	chr8	129624714	129555532	rs10088218	1	Ovarian cancer', 'Ovarian cancer', 'Ovarian cancer'	MIR1208	393170	No	No
rs2011527	chr8	129624714	129555532	rs1516971	1	Rheumatoid arthritis', 'Rheumatoid arthritis'	MIR1208	393170	No	No
rs2011527	chr8	129624714	129555532	rs6651252	1	"Crohn's disease", "Crohn's disease"	MIR1208	393170	Yes	Yes
rs2012645	chr21	29367832	30445961	rs2832191	0.868314	Dental caries'	CCT8	156	No	No
rs2017854	chr17	62918483	65488021	rs2017854	1	Pulmonary function'	PITPNC1	114624	No	No
rs20549	chr16	66527431	67969930	rs12449157	1	HDL cholesterol'	PSMB10	849	No	No
rs20549	chr16	66527431	67969930	rs8060686	1	Metabolic syndrome', 'Coronary heart disease'	PSMB10	849	No	No
rs2056626	chr1	165687049	167420425	rs2056626	1	Systemic sclerosis', 'Systemic sclerosis', 'Systemic sclerosis'	CD247	67421	Yes	Yes
rs2058622	chr2	102351856	102985424	rs13015714	1	Atopic dermatitis', 'Celiac disease'	IL18R1	12681	Yes	Yes
rs2058622	chr2	102351856	102985424	rs2058660	1	"Crohn's disease"	IL18R1	12681	No	No
rs2058622	chr2	102351856	102985424	rs917997	1	Inflammatory bowel disease', 'Celiac disease'	IL18R1	12681	No	No
rs2062010	chr18	59024062	60873082	rs899967	0.806798	Cardiac Troponin-T levels'	BCL2	113530	No	No
rs2062541	chr16	16034736	16127235	rs2062541	1	Blood metabolite levels', 'Blood metabolite ratios'	ABCC1	83801	Yes	Yes
rs2062541	chr16	16034736	16127235	rs924135	1	Blood metabolite levels'	ABCC1	83801	No	No
rs2066818	chr12	55040089	56753822	rs2066807	1	Height'	STAT2	214	No	No
rs2066818	chr12	55040089	56753822	rs2066808	1	Psoriasis', 'Psoriasis'	STAT2	214	No	No
rs2070630	chr4	159863944	159644494	rs4690909	1	Blood metabolite ratios'	PPID	57	No	No
rs2070630	chr4	159863944	159644494	rs8396	1	Blood metabolite levels', 'Blood metabolite levels', 'Blood metabolite levels', 'Metabolic traits', 'Metabolite levels'	PPID	57	No	No
rs2071543	chr6	32919607	32811629	rs9357155	1	Nephropathy'	PSMB8	186	No	No
rs2073798	chr11	64267898	64511322	rs589691	0.911686	Urate levels'	RASGRP2	307	No	No
rs2073798	chr11	64267898	64511322	rs606458	0.911686	Urate levels'	RASGRP2	307	Yes	Yes
rs2074491	chr6	31347875	31239896	rs17071124	1	Sleep quality'	HLA-C	16	No	No
rs2074510	chr6	30984013	30876034	rs1052693	1	Complement C3 and C4 levels'	GTF2H4	57	Yes	Yes
rs2074510	chr6	30984013	30876034	rs7756521	1	HIV-1 control'	GTF2H4	57	No	No
rs2077606	chr17	40885076	43529293	rs11012	1	"Parkinson's disease"	ARHGAP27	-19010	No	No
rs209173	chr6	28914313	28806334	rs9257616	0.928571	Social communication problems'	LOC401242	25119	No	No
rs209174	chr6	28914197	28806218	rs9257616	0.928571	Social communication problems'	LOC401242	25235	No	No
rs2097432	chr6	32698749	32590771	rs3129763	0.945055	Systemic sclerosis'	HLA-DQA1	-14410	Yes	Yes
rs2097432	chr6	32698749	32590771	rs602875	0.945055	Leprosy'	HLA-DQA1	-14410	No	No
rs2097432	chr6	32698749	32590771	rs674313	0.94494	Chronic lymphocytic leukemia', 'Chronic lymphocytic leukemia'	HLA-DQA1	-14410	Yes	Yes
rs2106346	chr9	134773990	135784169	rs1076160	0.987939	Psoriasis'	C9orf9	29879	No	No
rs2117924	chr17	72912905	75401310	rs892961	1	Airflow obstruction '	MIR4316	-8173	No	No
rs2149091	chr6	167292776	167372786	rs1819333	1	Inflammatory bowel disease'	RNASET2	-2708	No	No
rs2149091	chr6	167292776	167372786	rs2149085	1	"Crohn's disease"	RNASET2	-2708	No	No
rs2149091	chr6	167292776	167372786	rs415890	1	"Crohn's disease"	RNASET2	-2708	No	No
rs2151577	chr1	92776807	93004219	rs7515577	1	"Cholesterol, total"', '"Cholesterol, total"'	GFI1	-51785	No	No
rs216172	chr17	2073254	2126504	rs1231206	1	Coronary heart disease'	SMG6	13636	No	No
rs216172	chr17	2073254	2126504	rs216172	1	Coronary heart disease'	SMG6	13636	Yes	Yes
rs216172	chr17	2073254	2126504	rs2281727	0.884319	Coronary artery disease'	SMG6	13636	No	No
rs2165408	chr9	21792469	21802469	rs4636294	0.844138	Cutaneous nevi'	MTAP	-164	No	No
rs2167079	chr11	47226831	47270255	rs10838681	0.82098	Metabolic syndrome'	NR1H3	-192	No	No
rs2167079	chr11	47226831	47270255	rs7120118	1	HDL cholesterol'	NR1H3	-192	No	No
rs2168518	chr15	72868131	75081078	rs1378942	1	Diastolic blood pressure', 'Systolic blood pressure', 'Blood pressure', 'Diastolic blood pressure'	MIR4513	19	No	No
rs2168518	chr15	72868131	75081078	rs2472304	0.868073	Caffeine consumption'	MIR4513	19	No	No
rs2168519	chr15	72867925	75080872	rs2472299	0.838923	Coronary heart disease'	MIR4513	225	No	No
rs2168519	chr15	72867925	75080872	rs936229	0.833943	Adverse response to chemotherapy (neutropenia/leucopenia) (carboplatin)'	MIR4513	225	No	No
rs2173763	chr3	123811850	122329160	rs2173763	1	Major depressive disorder'	PARP15	-5363	Yes	Yes
rs2195116	chr2	171493674	171785428	rs10183486	0.8381	Menopause (age at onset)'	GORASP2	392	No	No
rs221789	chr7	100109457	100271521	rs1734907	0.874479	Inflammatory bowel disease'	GNB2	158	No	No
rs2228058	chr5	40717011	40681254	rs11955175	1	Bipolar disorder and schizophrenia'	PTGER4	1222	No	No
rs2230654	chr6	26141620	26033641	rs10484434	0.969664	HIV-1 viral setpoint'	HIST1H2AB	154	Yes	Yes
rs2230681	chr12	120811195	122326812	rs493519	1	Blood metabolite levels'	PSMD9	175	No	No
rs2230681	chr12	120811195	122326812	rs7314056	1	Urinary metabolites (H-NMR features)'	PSMD9	175	No	No
rs2230681	chr12	120811195	122326812	rs830124	1	Urinary metabolites'	PSMD9	175	No	No
rs2230683	chr6	28999155	28891176	rs17693963	0.884461	Schizophrenia or bipolar disorder', 'Schizophrenia or bipolar disorder', '"Schizophrenia, schizoaffective disorder or bipolar disorder"', 'Schizophrenia'	TRIM27	591	No	No
rs2230683	chr6	28999155	28891176	rs4324798	0.927152	Lung adenocarcinoma'	TRIM27	591	No	No
rs2231675	chr10	101482231	101492241	rs2281636	1	Obesity-related traits'	COX15	181	No	No
rs2233476	chr3	50363387	50388383	rs11130248	1	Keloid'	CYB561D2	86	No	No
rs2236262	chr14	68331225	69261472	rs4902647	0.809542	Multiple sclerosis'	ZFP36L1	-840	Yes	Yes
rs2236263	chr14	68330915	69261162	rs1465788	0.837978	Type 1 diabetes'	ZFP36L1	-530	No	No
rs2240720	chr4	9629578	10020480	rs3733585	0.95175	Cleft plate (environmental tobacco smoke interaction)'	SLC2A9	2633	No	No
rs2240721	chr4	9629662	10020564	rs3733585	0.950431	Cleft plate (environmental tobacco smoke interaction)'	SLC2A9	2549	No	No
rs2241715	chr19	46548726	41856886	rs1800469	0.970686	Colorectal cancer'	TGFB1	2951	No	No
rs2241715	chr19	46548726	41856886	rs2241714	0.942581	Colorectal cancer'	TGFB1	2951	No	No
rs2247510	chr3	50101219	50126215	rs6762477	0.911425	Menarche (age at onset)'	RBM5	-124	No	No
rs2247828	chr20	33303355	33839939	rs1555322	0.945721	Attention deficit hyperactivity disorder'	MMP24	25400	No	No
rs2249028	chr21	29287193	30365322	rs2832191	0.819589	Dental caries'	LTN1	-44	No	No
rs2251039	chr10	59698900	60028894	rs2790216	1	Inflammatory bowel disease'	CISD1	32	No	No
rs2251768	chr1	164004935	165738311	rs4656461	1	Glaucoma'	TMCO1	-151	No	No
rs2251768	chr1	164004935	165738311	rs7518099	1	Intraocular pressure'	TMCO1	-151	No	No
rs2251768	chr1	164004935	165738311	rs7555523	1	Intraocular pressure'	TMCO1	-151	No	No
rs2269577	chr22	27526757	29196757	rs2239815	0.970652	Esophageal cancer (squamous cell)'	XBP1	-196	No	No
rs2270376	chr8	38153146	38033989	rs16887244	0.937728	Schizophrenia'	BAG4	-115	No	No
rs2272576	chr21	39606259	40684389	rs2150410	1	Temperament (bipolar disorder)'	BRWD1	1322	No	No
rs2272577	chr21	39606297	40684427	rs2150410	0.96551	Temperament (bipolar disorder)'	BRWD1	1284	No	No
rs2273844	chr14	24173254	25103414	rs8192917	1	Vitiligo'	GZMB	17	No	Yes
rs2274432	chr1	182287568	184020945	rs1046934	0.973671	Height'	TSEN15	134	No	No
rs2274432	chr1	182287568	184020945	rs2274432	1	Height'	TSEN15	134	Yes	Yes
rs2275271	chr10	104804152	104814162	rs1890185	1	Migraine'	CNNM2	136087	No	No
rs2275271	chr10	104804152	104814162	rs7914558	1	"Autism spectrum disorder, attention deficit-hyperactivity disorder, bipolar disorder, major depressive disorder, and schizophrenia (combined)"', 'Schizophrenia'	CNNM2	136087	No	No
rs2277339	chr12	55432336	57146069	rs2277339	1	Menopause (age at onset)'	PRIM1	76	Yes	Yes
rs2278563	chr2	96576420	97212693	rs4907240	0.935753	Event-related brain oscillations'	ARID5A	10229	No	No
rs2279284	chr11	13255326	13298750	rs900145	0.827623	Menarche (age at onset)'	ARNTL	-573	No	No
rs2280401	chr19	54691821	50000009	rs2280401	1	Serum albumin level', 'Serum albumin level', 'Serum total protein level', 'Serum total protein level', 'Metabolite levels', 'Hematological and biochemical traits'	RPS11	387	Yes	Yes
rs2282030	chr14	89800018	90730265	rs8017423	0.927419	Mortality in heart failure'	PSMC1	7371	No	No
rs2284176	chr6	30983601	30875622	rs1052693	1	Complement C3 and C4 levels'	GTF2H4	-353	Yes	Yes
rs2284176	chr6	30983601	30875622	rs7756521	1	HIV-1 control'	GTF2H4	-353	No	No
rs228589	chr11	107598418	108093208	rs11212617	1	Response to metformin', 'Response to metformin in type 2 diabetes (glycemic)'	NPAT	156	No	No
rs228599	chr11	107612870	108107660	rs11212617	1	Response to metformin', 'Response to metformin in type 2 diabetes (glycemic)'	ATM	14101	No	No
rs2286886	chr9	128285998	129246177	rs2286885	1	Intraocular pressure'	NRON	-73393	No	No
rs2287195	chr16	49272480	50714979	rs9302752	1	Leprosy'	SNX20	284	Yes	Yes
rs2287900	chr5	35939754	35903997	rs3194051	0.917891	Ulcerative colitis'	CAPSL	34739	No	No
rs2288064	chr16	78192641	79635140	rs889472	0.916581	Renal function-related traits (urea)'	MAF	-517	No	No
rs2290368	chr2	151974719	152266473	rs10197940	0.97519	Lung cancer'	RIF1	73	No	No
rs2291298	chr3	47530146	47555142	rs8180040	0.946221	Colorectal cancer'	ELP6	56	No	No
rs2294123	chr8	23160140	23104195	rs7463256	1	Attention deficit hyperactivity disorder'	CHMP7	3045	No	No
rs2298019	chr1	160002659	161736035	rs3767633	0.935438	IgG glycosylation'	ATF6	1	No	No
rs2298715	chr18	31806423	33552425	rs2276314	1	Drug-induced torsades de pointes'	C18orf21	-161	No	No
rs2298716	chr18	31806596	33552598	rs2276314	0.914432	Drug-induced torsades de pointes'	C18orf21	10	No	No
rs2301402	chr22	28564045	30234045	rs5753037	0.855881	Type 1 diabetes'	ASCC2	247	No	No
rs2301938	chr7	77163285	77325349	rs12234571	0.861199	Obesity-related traits'	RSBN1L	-392	No	No
rs2303222	chr16	30992971	31085470	rs10871454	0.975183	Warfarin maintenance dose'	ZNF668	170	No	No
rs2303222	chr16	30992971	31085470	rs9923231	0.975183	Warfarin maintenance dose', 'Warfarin maintenance dose'	ZNF668	170	No	No
rs2303745	chr19	17281289	17420289	rs2303745	1	Systemic lupus erythematosus'	DDA1	-46	Yes	Yes
rs2304392	chr9	123123241	124083420	rs767770	1	Bipolar disorder and schizophrenia'	GSN	21341	No	No
rs2304393	chr9	123123435	124083614	rs767770	1	Bipolar disorder and schizophrenia'	GSN	21535	No	No
rs2304903	chr15	73102831	75315778	rs2120019	0.976891	Blood trace element (Zn levels)'	PPCDC	-147	No	No
rs2315922	chr17	76309722	78695127	rs7215564	1	Myopia (pathological)'	RPTOR	176502	Yes	Yes
rs231779	chr2	204442732	204734487	rs1024161	0.949738	"Graves' disease", 'Alopecia areata'	CTLA4	1976	No	No
rs231779	chr2	204442732	204734487	rs231779	1	Hypothyroidism'	CTLA4	1976	Yes	Yes
rs2360169	chr16	3060642	3120641	rs4349147	0.940252	HIV-1 susceptibility'	IL32	4856	Yes	Yes
rs2371494	chr12	55014267	56728000	rs2066807	1	Height'	PAN2	-162	No	No
rs2371494	chr12	55014267	56728000	rs2066808	1	Psoriasis', 'Psoriasis'	PAN2	-162	No	No
rs238245	chr17	4788188	4847443	rs12602901	0.913832	Blood metabolite levels'	RNF167	3813	No	No
rs2382817	chr2	218859462	219151218	rs2382817	1	Inflammatory bowel disease'	TMBIM1	6061	Yes	Yes
rs2387397	chr10	6430198	6390192	rs4750316	0.831601	Rheumatoid arthritis', 'Rheumatoid arthritis'	RP11-563J2.2	70542	No	No
rs2390351	chr4	123776174	123556724	rs7682241	0.943209	Alopecia areata'	IL21	-14511	No	No
rs2395225	chr6	32698602	32590624	rs3129763	0.800068	Systemic sclerosis'	HLA-DQA1	-14557	Yes	Yes
rs2395225	chr6	32698602	32590624	rs602875	0.800068	Leprosy'	HLA-DQA1	-14557	No	No
rs2398566	chr7	2909360	2942834	rs10428959	1	Response to fenofibrate'	GNA12	-58874	No	No
rs2413503	chr22	36898890	38568944	rs738322	1	Cutaneous nevi'	PLA2G6	8816	No	No
rs241972	chr12	3708106	3837845	rs10848911	0.936104	Male infertility'	EFCAB4B	24520	No	No
rs241974	chr12	3707463	3837202	rs10848911	0.936028	Male infertility'	EFCAB4B	25163	No	No
rs2432265	chr5	133475342	133447443	rs756699	1	Multiple sclerosis'	TCF7	-2957	No	No
rs244480	chr5	52075665	52039908	rs830884	1	Response to platinum-based agents'	PELO	-43864	No	No
rs2456461	chr8	128251633	128182451	rs2466024	0.817988	Chronic lymphocytic leukemia'	CCAT1	49061	No	No
rs2474694	chr17	564789	618039	rs684232	0.974568	Prostate cancer'	VPS53	56	No	No
rs2505513	chr10	42953543	43633537	rs2742234	1	"Hirschsprung's disease"	CSGALNACT2	-354	No	No
rs251905	chr19	44518437	39826597	rs562638	0.952405	Obesity-related traits'	GMFG	128	No	No
rs2522057	chr5	131829846	131801947	rs12521868	0.962019	"Crohn's disease"	IRF1	24517	No	No
rs2522057	chr5	131829846	131801947	rs2188962	0.962131	Inflammatory bowel disease', "Crohn's disease", "Crohn's disease"	IRF1	24517	No	No
rs2523452	chr6	31476519	31368540	rs2596542	1	Hepatocellular carcinoma'	MICA	67	No	No
rs2523453	chr6	31476104	31368125	rs2596542	1	Hepatocellular carcinoma'	MICA	-346	No	No
rs2529927	chr15	87678531	89877527	rs2307449	0.974493	Menopause (age at onset)'	POLG	498	No	No
rs2532234	chr17	41628043	44272266	rs12185268	0.981746	"Parkinson's disease"	KANSL1-AS1	1327	No	No
rs2532234	chr17	41628043	44272266	rs12373124	0.845833	Male-pattern baldness'	KANSL1-AS1	1327	No	No
rs2532234	chr17	41628043	44272266	rs17577094	1	"Parkinson's disease"	KANSL1-AS1	1327	No	No
rs2532234	chr17	41628043	44272266	rs17690703	0.810769	Idiopathic pulmonary fibrosis'	KANSL1-AS1	1327	No	No
rs2532234	chr17	41628043	44272266	rs1864325	1	Bone mineral density'	KANSL1-AS1	1327	No	No
rs2532234	chr17	41628043	44272266	rs1981997	1	Interstitial lung disease '	KANSL1-AS1	1327	No	No
rs2532234	chr17	41628043	44272266	rs199498	0.821388	"Parkinson's disease", "Parkinson's disease"	KANSL1-AS1	1327	No	No
rs2532234	chr17	41628043	44272266	rs199515	0.892214	"Parkinson's disease"	KANSL1-AS1	1327	No	No
rs2532234	chr17	41628043	44272266	rs199533	0.910101	"Parkinson's disease", "Parkinson's disease"	KANSL1-AS1	1327	No	No
rs2532234	chr17	41628043	44272266	rs2074404	0.830678	Celiac disease'	KANSL1-AS1	1327	No	No
rs2532234	chr17	41628043	44272266	rs2942168	1	"Parkinson's disease"	KANSL1-AS1	1327	No	No
rs2532234	chr17	41628043	44272266	rs393152	1	"Parkinson's disease"	KANSL1-AS1	1327	No	No
rs2532234	chr17	41628043	44272266	rs415430	0.892526	"Parkinson's disease"	KANSL1-AS1	1327	No	No
rs2532234	chr17	41628043	44272266	rs8070723	1	Progressive supranuclear palsy', "Parkinson's disease"	KANSL1-AS1	1327	No	No
rs2532234	chr17	41628043	44272266	rs9303525	0.956811	Intracranial volume'	KANSL1-AS1	1327	No	No
rs2532235	chr17	41627777	44272000	rs12185268	0.917034	"Parkinson's disease"	KANSL1-AS1	1061	No	No
rs2532235	chr17	41627777	44272000	rs17577094	0.955556	"Parkinson's disease"	KANSL1-AS1	1061	No	No
rs2532235	chr17	41627777	44272000	rs183211	0.879699	Ovarian cancer in BRCA1 mutation carriers ', 'Ovarian cancer in BRCA1 mutation carriers ', "Parkinson's disease"	KANSL1-AS1	1061	No	No
rs2532235	chr17	41627777	44272000	rs1864325	0.917034	Bone mineral density'	KANSL1-AS1	1061	No	No
rs2532235	chr17	41627777	44272000	rs1981997	0.917034	Interstitial lung disease '	KANSL1-AS1	1061	No	No
rs2532235	chr17	41627777	44272000	rs199498	0.912209	"Parkinson's disease", "Parkinson's disease"	KANSL1-AS1	1061	No	No
rs2532235	chr17	41627777	44272000	rs199515	0.912219	"Parkinson's disease"	KANSL1-AS1	1061	No	No
rs2532235	chr17	41627777	44272000	rs199533	0.957035	"Parkinson's disease", "Parkinson's disease"	KANSL1-AS1	1061	No	No
rs2532235	chr17	41627777	44272000	rs2942168	0.922927	"Parkinson's disease"	KANSL1-AS1	1061	No	No
rs2532235	chr17	41627777	44272000	rs393152	0.917034	"Parkinson's disease"	KANSL1-AS1	1061	No	No
rs2532235	chr17	41627777	44272000	rs415430	0.912219	"Parkinson's disease"	KANSL1-AS1	1061	No	No
rs2532235	chr17	41627777	44272000	rs8070723	0.917034	Progressive supranuclear palsy', "Parkinson's disease"	KANSL1-AS1	1061	No	No
rs2532235	chr17	41627777	44272000	rs9303525	0.878129	Intracranial volume'	KANSL1-AS1	1061	No	No
rs2532296	chr17	41587604	44231827	rs12185268	1	"Parkinson's disease"	KANSL1	38338	No	No
rs2532296	chr17	41587604	44231827	rs12373124	0.849265	Male-pattern baldness'	KANSL1	38338	No	No
rs2532296	chr17	41587604	44231827	rs17577094	1	"Parkinson's disease"	KANSL1	38338	No	No
rs2532296	chr17	41587604	44231827	rs183211	0.881668	Ovarian cancer in BRCA1 mutation carriers ', 'Ovarian cancer in BRCA1 mutation carriers ', "Parkinson's disease"	KANSL1	38338	No	No
rs2532296	chr17	41587604	44231827	rs1864325	1	Bone mineral density'	KANSL1	38338	No	No
rs2532296	chr17	41587604	44231827	rs1981997	1	Interstitial lung disease '	KANSL1	38338	No	No
rs2532296	chr17	41587604	44231827	rs199498	0.841176	"Parkinson's disease", "Parkinson's disease"	KANSL1	38338	No	No
rs2532296	chr17	41587604	44231827	rs199515	0.919403	"Parkinson's disease"	KANSL1	38338	No	No
rs2532296	chr17	41587604	44231827	rs199533	0.959398	"Parkinson's disease", "Parkinson's disease"	KANSL1	38338	No	No
rs2532296	chr17	41587604	44231827	rs2942168	1	"Parkinson's disease"	KANSL1	38338	No	No
rs2532296	chr17	41587604	44231827	rs393152	1	"Parkinson's disease"	KANSL1	38338	No	No
rs2532296	chr17	41587604	44231827	rs415430	0.919403	"Parkinson's disease"	KANSL1	38338	No	No
rs2532296	chr17	41587604	44231827	rs8070723	1	Progressive supranuclear palsy', "Parkinson's disease"	KANSL1	38338	No	No
rs2532296	chr17	41587604	44231827	rs9303525	0.957635	Intracranial volume'	KANSL1	38338	No	No
rs2540173	chr1	154454838	156188214	rs2072499	1	Testicular germ cell tumor'	PMF1	5435	No	No
rs2589063	chr2	55362989	55509485	rs2589113	1	Height'	PRORSD1P	30	No	No
rs2596541	chr6	31475817	31367838	rs2596542	0.967342	Hepatocellular carcinoma'	MICA	277	No	No
rs259956	chr20	57262696	57829301	rs259964	1	Inflammatory bowel disease'	EDN3	-46196	No	No
rs261360	chr20	4985774	5037774	rs261360	1	Hair morphology'	SLC23A2	-46834	Yes	Yes
rs2632526	chr17	53764570	56409571	rs12940923	0.927011	Circulating myeloperoxidase levels (plasma)'	MIR142	-891	No	No
rs2645479	chr17	55275314	57920532	rs11650106	0.839936	Lipoprotein-associated phospholipase A2 activity and mass'	MIR21	1905	No	No
rs2645479	chr17	55275314	57920532	rs1292053	0.928064	Inflammatory bowel disease'	MIR21	1905	No	No
rs2645492	chr17	55230336	57875554	rs1051424	0.947667	Obesity-related traits'	MIR21	-43071	No	No
rs264834	chr5	169015068	169082490	rs169082	0.809944	Protein quantitative trait loci'	DOCK2	18239	No	No
rs266719	chr3	187984342	186501648	rs266719	1	Adiponectin levels'	EIF4A2	287	Yes	Yes
rs2668719	chr17	41700867	44345090	rs12185268	0.94893	"Parkinson's disease"	LOC644172	24160	No	No
rs2668719	chr17	41700867	44345090	rs17577094	0.9447	"Parkinson's disease"	LOC644172	24160	No	No
rs2668719	chr17	41700867	44345090	rs183211	0.902116	Ovarian cancer in BRCA1 mutation carriers ', 'Ovarian cancer in BRCA1 mutation carriers ', "Parkinson's disease"	LOC644172	24160	No	No
rs2668719	chr17	41700867	44345090	rs1864325	0.94893	Bone mineral density'	LOC644172	24160	No	No
rs2668719	chr17	41700867	44345090	rs1981997	0.94893	Interstitial lung disease '	LOC644172	24160	No	No
rs2668719	chr17	41700867	44345090	rs199498	0.843552	"Parkinson's disease", "Parkinson's disease"	LOC644172	24160	No	No
rs2668719	chr17	41700867	44345090	rs199515	0.947029	"Parkinson's disease"	LOC644172	24160	No	No
rs2668719	chr17	41700867	44345090	rs199533	1	"Parkinson's disease", "Parkinson's disease"	LOC644172	24160	No	No
rs2668719	chr17	41700867	44345090	rs2942168	0.949786	"Parkinson's disease"	LOC644172	24160	No	No
rs2668719	chr17	41700867	44345090	rs393152	0.94893	"Parkinson's disease"	LOC644172	24160	No	No
rs2668719	chr17	41700867	44345090	rs415430	0.947029	"Parkinson's disease"	LOC644172	24160	No	No
rs2668719	chr17	41700867	44345090	rs8070723	0.94893	Progressive supranuclear palsy', "Parkinson's disease"	LOC644172	24160	No	No
rs2668719	chr17	41700867	44345090	rs9303525	0.903756	Intracranial volume'	LOC644172	24160	No	No
rs2673057	chr3	45710734	45735730	rs2742417	0.987943	Response to antidepressant treatment'	SACM1L	4976	No	No
rs2680691	chr17	53760857	56405858	rs12940923	0.926237	Circulating myeloperoxidase levels (plasma)'	BZRAP1	293	No	No
rs2696565	chr17	41700857	44345080	rs12185268	1	"Parkinson's disease"	LOC644172	24150	No	No
rs2696565	chr17	41700857	44345080	rs12373124	0.835746	Male-pattern baldness'	LOC644172	24150	No	No
rs2696565	chr17	41700857	44345080	rs17577094	1	"Parkinson's disease"	LOC644172	24150	No	No
rs2696565	chr17	41700857	44345080	rs183211	0.867016	Ovarian cancer in BRCA1 mutation carriers ', 'Ovarian cancer in BRCA1 mutation carriers ', "Parkinson's disease"	LOC644172	24150	No	No
rs2696565	chr17	41700857	44345080	rs1864325	1	Bone mineral density'	LOC644172	24150	No	No
rs2696565	chr17	41700857	44345080	rs1981997	1	Interstitial lung disease '	LOC644172	24150	No	No
rs2696565	chr17	41700857	44345080	rs199498	0.820513	"Parkinson's disease", "Parkinson's disease"	LOC644172	24150	No	No
rs2696565	chr17	41700857	44345080	rs199515	0.908876	"Parkinson's disease"	LOC644172	24150	No	No
rs2696565	chr17	41700857	44345080	rs199533	0.954085	"Parkinson's disease", "Parkinson's disease"	LOC644172	24150	No	No
rs2696565	chr17	41700857	44345080	rs2942168	1	"Parkinson's disease"	LOC644172	24150	No	No
rs2696565	chr17	41700857	44345080	rs393152	1	"Parkinson's disease"	LOC644172	24150	No	No
rs2696565	chr17	41700857	44345080	rs415430	0.908876	"Parkinson's disease"	LOC644172	24150	No	No
rs2696565	chr17	41700857	44345080	rs8070723	1	Progressive supranuclear palsy', "Parkinson's disease"	LOC644172	24150	No	No
rs2696565	chr17	41700857	44345080	rs9303525	0.951439	Intracranial volume'	LOC644172	24150	No	No
rs2696572	chr17	41587394	44231617	rs12185268	1	"Parkinson's disease"	KANSL1	38548	No	No
rs2696572	chr17	41587394	44231617	rs12373124	0.856401	Male-pattern baldness'	KANSL1	38548	No	No
rs2696572	chr17	41587394	44231617	rs17577094	1	"Parkinson's disease"	KANSL1	38548	No	No
rs2696572	chr17	41587394	44231617	rs183211	0.881668	Ovarian cancer in BRCA1 mutation carriers ', 'Ovarian cancer in BRCA1 mutation carriers ', "Parkinson's disease"	KANSL1	38548	No	No
rs2696572	chr17	41587394	44231617	rs1864325	1	Bone mineral density'	KANSL1	38548	No	No
rs2696572	chr17	41587394	44231617	rs1981997	1	Interstitial lung disease '	KANSL1	38548	No	No
rs2696572	chr17	41587394	44231617	rs199498	0.841176	"Parkinson's disease", "Parkinson's disease"	KANSL1	38548	No	No
rs2696572	chr17	41587394	44231617	rs199515	0.919403	"Parkinson's disease"	KANSL1	38548	No	No
rs2696572	chr17	41587394	44231617	rs199533	0.959398	"Parkinson's disease", "Parkinson's disease"	KANSL1	38548	No	No
rs2696572	chr17	41587394	44231617	rs2942168	1	"Parkinson's disease"	KANSL1	38548	No	No
rs2696572	chr17	41587394	44231617	rs393152	1	"Parkinson's disease"	KANSL1	38548	No	No
rs2696572	chr17	41587394	44231617	rs415430	0.919403	"Parkinson's disease"	KANSL1	38548	No	No
rs2696572	chr17	41587394	44231617	rs8070723	1	Progressive supranuclear palsy', "Parkinson's disease"	KANSL1	38548	No	No
rs2696572	chr17	41587394	44231617	rs9303525	0.96	Intracranial volume'	KANSL1	38548	No	No
rs2703078	chr13	49728074	50830073	rs2762051	1	Celiac disease'	ST13P4	83919	No	No
rs2706383	chr5	131820301	131792402	rs1016988	0.850384	Fibrinogen'	IRF1	34062	No	No
rs2706383	chr5	131820301	131792402	rs2106854	0.899517	Fibrinogen'	IRF1	34062	No	No
rs2706383	chr5	131820301	131792402	rs2522056	1	Fibrinogen'	IRF1	34062	Yes	Yes
rs2713933	chr15	54325854	56538562	rs6493858	0.948148	Relative hand skill in reading disability'	RFX7	-3078	No	No
rs271621	chr19	18492332	18631332	rs4808136	0.971876	Blood metabolite levels'	ELL	1604	No	Yes
rs271621	chr19	18492332	18631332	rs4808801	1	Breast cancer'	ELL	1604	No	No
rs2732546	chr11	35045661	35089085	rs2785197	0.94965	Systemic lupus erythematosus'	CD44	-71330	No	No
rs2732547	chr11	35045259	35088683	rs2785197	0.975621	Systemic lupus erythematosus'	CD44	-71732	No	No
rs2732651	chr17	41700840	44345063	rs12185268	0.933333	"Parkinson's disease"	LOC644172	24133	No	No
rs2732651	chr17	41700840	44345063	rs17577094	0.925424	"Parkinson's disease"	LOC644172	24133	No	No
rs2732651	chr17	41700840	44345063	rs183211	0.874074	Ovarian cancer in BRCA1 mutation carriers ', 'Ovarian cancer in BRCA1 mutation carriers ', "Parkinson's disease"	LOC644172	24133	No	No
rs2732651	chr17	41700840	44345063	rs1864325	0.933333	Bone mineral density'	LOC644172	24133	No	No
rs2732651	chr17	41700840	44345063	rs1981997	0.933333	Interstitial lung disease '	LOC644172	24133	No	No
rs2732651	chr17	41700840	44345063	rs199515	0.929752	"Parkinson's disease"	LOC644172	24133	No	No
rs2732651	chr17	41700840	44345063	rs199533	1	"Parkinson's disease", "Parkinson's disease"	LOC644172	24133	No	No
rs2732651	chr17	41700840	44345063	rs2942168	0.881675	"Parkinson's disease"	LOC644172	24133	No	No
rs2732651	chr17	41700840	44345063	rs393152	0.933333	"Parkinson's disease"	LOC644172	24133	No	No
rs2732651	chr17	41700840	44345063	rs415430	0.929752	"Parkinson's disease"	LOC644172	24133	No	No
rs2732651	chr17	41700840	44345063	rs8070723	0.933333	Progressive supranuclear palsy', "Parkinson's disease"	LOC644172	24133	No	No
rs2732651	chr17	41700840	44345063	rs9303525	0.831387	Intracranial volume'	LOC644172	24133	No	No
rs2732660	chr17	41628456	44272679	rs12185268	1	"Parkinson's disease"	KANSL1-AS1	1740	No	No
rs2732660	chr17	41628456	44272679	rs12373124	0.848881	Male-pattern baldness'	KANSL1-AS1	1740	No	No
rs2732660	chr17	41628456	44272679	rs17577094	1	"Parkinson's disease"	KANSL1-AS1	1740	No	No
rs2732660	chr17	41628456	44272679	rs183211	0.874822	Ovarian cancer in BRCA1 mutation carriers ', 'Ovarian cancer in BRCA1 mutation carriers ', "Parkinson's disease"	KANSL1-AS1	1740	No	No
rs2732660	chr17	41628456	44272679	rs1864325	1	Bone mineral density'	KANSL1-AS1	1740	No	No
rs2732660	chr17	41628456	44272679	rs1981997	1	Interstitial lung disease '	KANSL1-AS1	1740	No	No
rs2732660	chr17	41628456	44272679	rs199498	0.831557	"Parkinson's disease", "Parkinson's disease"	KANSL1-AS1	1740	No	No
rs2732660	chr17	41628456	44272679	rs199515	0.914502	"Parkinson's disease"	KANSL1-AS1	1740	No	No
rs2732660	chr17	41628456	44272679	rs199533	0.956925	"Parkinson's disease", "Parkinson's disease"	KANSL1-AS1	1740	No	No
rs2732660	chr17	41628456	44272679	rs2942168	1	"Parkinson's disease"	KANSL1-AS1	1740	No	No
rs2732660	chr17	41628456	44272679	rs393152	1	"Parkinson's disease"	KANSL1-AS1	1740	No	No
rs2732660	chr17	41628456	44272679	rs415430	0.914502	"Parkinson's disease"	KANSL1-AS1	1740	No	No
rs2732660	chr17	41628456	44272679	rs8070723	1	Progressive supranuclear palsy', "Parkinson's disease"	KANSL1-AS1	1740	No	No
rs2732660	chr17	41628456	44272679	rs9303525	0.958812	Intracranial volume'	KANSL1-AS1	1740	No	No
rs2738191	chr10	38305792	38265786	rs7474896	0.977203	Obesity (extreme)'	ZNF25	-332	No	No
rs2739143	chr8	134148773	134079591	rs2294025	0.805206	"Graves' disease"	SLA	-6987	No	No
rs27527	chr5	96177724	96151968	rs27434	0.851351	Ankylosing spondylitis'	ERAP1	-2119	No	No
rs2753246	chr6	5206844	5261845	rs2224391	1	Height'	FARS2	261	No	No
rs2762060	chr13	49728003	50830002	rs806321	0.951756	Multiple sclerosis'	ST13P4	83848	No	No
rs2788474	chr7	158341766	158649005	rs2730245	0.801207	Height'	WDR60	-262	No	No
rs2790052	chr1	164005087	165738463	rs4656461	1	Glaucoma'	TMCO1	-303	No	No
rs2790052	chr1	164005087	165738463	rs7518099	1	Intraocular pressure'	TMCO1	-303	No	No
rs2790052	chr1	164005087	165738463	rs7555523	1	Intraocular pressure'	TMCO1	-303	No	No
rs2796163	chr1	233045292	234978669	rs2069084	1	HIV-1 control'	LINC01132	118880	No	No
rs2815805	chr6	36176019	36068041	rs6457821	1	Height'	MAPK13	-30218	No	No
rs2816288	chr6	1482275	1537276	rs11242704	0.928894	Response to hepatitis C treatment'	FOXC1	-73403	No	No
rs2834655	chr21	35160377	36238507	rs2834655	1	Immune response to smallpox vaccine (IL-6)'	RUNX1	22479	Yes	No
rs28365932	chr12	112107772	113623389	rs8179116	1	Conduct disorder (symptom count)'	RITA1	58	No	No
rs28372952	chr2	172487368	172779122	rs1400816	1	Amyotrophic lateral sclerosis (sporadic)'	HAT1	187	No	No
rs2839508	chr21	42718363	43845294	rs3788013	0.878896	Type 1 diabetes autoantibodies'	UBASH3A	21323	Yes	Yes
rs2844523	chr6	31476567	31368588	rs16899524	1	Beta-2 microglubulin plasma levels'	MICA	115	No	No
rs2844523	chr6	31476567	31368588	rs2524276	0.916882	Capecitabine sensitivity'	MICA	115	No	No
rs2844622	chr6	31348039	31240060	rs2247056	0.911686	Height', 'Triglycerides'	HLA-C	-146	No	No
rs2844622	chr6	31348039	31240060	rs2524054	0.844438	CD4:CD8 lymphocyte ratio', 'CD4:CD8 lymphocyte ratio'	HLA-C	-146	No	No
rs2856691	chr6	32761413	32653435	rs2647045	0.969455	Lymphoma'	HLA-DQB1	-18968	No	No
rs2856691	chr6	32761413	32653435	rs2856683	1	Primary biliary cirrhosis', 'Primary biliary cirrhosis'	HLA-DQB1	-18968	No	No
rs2856692	chr6	32761363	32653385	rs2647045	0.966216	Lymphoma'	HLA-DQB1	-18918	No	No
rs2856692	chr6	32761363	32653385	rs2856683	1	Primary biliary cirrhosis', 'Primary biliary cirrhosis'	HLA-DQB1	-18918	No	No
rs2857693	chr6	31696363	31588384	rs2736172	0.9473	Psychosis (atypical)'	PRRC2A	-64	No	No
rs2857694	chr6	31695849	31587870	rs2736172	0.944554	Psychosis (atypical)'	PRRC2A	-578	No	No
rs28695308	chr1	16278749	16406162	rs9442235	0.929356	Cognitive performance'	FAM131C	-6034	No	No
rs2871960	chr3	142604504	141121814	rs1991431	1	Height'	ZBTB38	78759	No	No
rs2871960	chr3	142604504	141121814	rs6440003	1	Height', 'Height'	ZBTB38	78759	No	No
rs2871960	chr3	142604504	141121814	rs6763931	1	Prostate cancer', 'Height', 'Height'	ZBTB38	78759	No	No
rs2871960	chr3	142604504	141121814	rs724016	1	Height', 'Height', 'Height'	ZBTB38	78759	No	No
rs2885805	chr1	111219438	111417915	rs2885805	1	Cytomegalovirus antibody response'	CD53	2193	Yes	Yes
rs2893234	chr7	26001124	26034599	rs745580	0.876623	Obesity-related traits'	MIR148A	-44992	No	No
rs2896242	chr7	117611475	117824239	rs41997	0.807048	Response to platinum-based chemotherapy in non-small-cell lung cancer'	NAA38	153	No	No
rs2963292	chr5	175893457	175960851	rs890835	0.875355	Menopause (age at onset)'	RNF44	3569	No	No
rs296887	chr9	85784890	86595070	rs7853377	0.858506	Height'	HNRNPK	113	No	No
rs296888	chr9	85785318	86595498	rs7853377	0.807875	Height'	HNRNPK	70	No	No
rs296889	chr9	85785391	86595571	rs7853377	0.802469	Height'	HNRNPK	-1	No	No
rs2977998	chr9	130620391	131580570	rs15676	0.817971	Blood metabolite levels'	ENDOG	-207	No	No
rs2984920	chr1	190811418	192544795	rs1323292	0.964013	Multiple sclerosis'	RGS1	-60	Yes	Yes
rs2984920	chr1	190811418	192544795	rs2816316	0.964013	Celiac disease', 'Celiac disease'	RGS1	-60	No	No
rs2990245	chr1	153464086	155197462	rs2049805	1	Renal function-related traits (BUN)'	GBAP1	-136	No	No
rs2990245	chr1	153464086	155197462	rs4072037	0.871309	Esophageal cancer and gastric cancer', 'Magnesium levels'	GBAP1	-136	No	No
rs2992258	chr10	26777889	26737883	rs2992257	0.92725	Response to angiotensin II receptor blocker therapy'	APBB1IP	10617	No	No
rs29938	chr19	39003321	34311481	rs29941	0.972309	Body mass index', 'Body mass index', 'Weight'	KCTD15	23730	No	No
rs29939	chr19	39002640	34310800	rs29941	1	Body mass index', 'Body mass index', 'Weight'	KCTD15	23049	No	No
rs2997922	chr9	130620565	131580744	rs15676	0.963956	Blood metabolite levels'	ENDOG	-33	No	No
rs3024495	chr1	205009036	206942413	rs3024493	1	Ulcerative colitis', 'Ulcerative colitis'	IL10	3425	No	No
rs3024495	chr1	205009036	206942413	rs3024505	1	Inflammatory bowel disease', 'Type 1 diabetes autoantibodies', 'Ulcerative colitis', "Crohn's disease", 'Ulcerative colitis', 'Type 1 diabetes', 'Ulcerative colitis'	IL10	3425	Yes	Yes
rs3024505	chr1	205006527	206939904	rs3024493	1	Ulcerative colitis', 'Ulcerative colitis'	IL10	5934	No	No
rs3024505	chr1	205006527	206939904	rs3024505	1	Inflammatory bowel disease', 'Type 1 diabetes autoantibodies', 'Ulcerative colitis', "Crohn's disease", 'Ulcerative colitis', 'Type 1 diabetes', 'Ulcerative colitis'	IL10	5934	Yes	Yes
rs3027264	chr17	8030827	8090102	rs12603526	1	Colorectal cancer'	MIR4521	-159	No	No
rs307896	chr19	52353333	47661493	rs307896	1	Multiple sclerosis'	SAE1	27378	Yes	Yes
rs309249	chr18	64533090	66382110	rs9948784	1	IgG glycosylation', 'IgG glycosylation'	TMX3	242	No	No
rs3093661	chr6	31651737	31543758	rs2395029	0.876751	HIV-1 control', 'HIV-1 control', 'HIV-1 control', 'Drug-induced liver injury (flucloxacillin)', 'AIDS progression', 'Psoriasis'	TNF	414	No	No
rs3093661	chr6	31651737	31543758	rs9368699	0.876751	HIV-1 control'	TNF	414	Yes	Yes
rs3094117	chr6	30845465	30737486	rs3094117	1	Migraine without aura'	IER3	-25158	Yes	Yes
rs3094609	chr6	31273545	31165566	rs3130941	0.883934	IgE levels '	HCG27	29	No	No
rs3094693	chr6	30526945	30418966	rs8321	1	"Autism spectrum disorder, attention deficit-hyperactivity disorder, bipolar disorder, major depressive disorder, and schizophrenia (combined)"', 'AIDS progression'	HLA-E	-38215	No	No
rs3094693	chr6	30526945	30418966	rs9257809	0.886364	"Barrett's esophagus"	HLA-E	-38215	No	No
rs3095337	chr6	30845570	30737591	rs3132581	0.808019	"Autism spectrum disorder, attention deficit-hyperactivity disorder, bipolar disorder, major depressive disorder, and schizophrenia (combined)"'	IER3	-25263	No	No
rs3095337	chr6	30845570	30737591	rs886424	0.845613	Bipolar disorder and schizophrenia'	IER3	-25263	No	No
rs3101018	chr6	31813843	31705864	rs3117582	0.96232	Lung adenocarcinoma', 'Lung cancer', 'Lung cancer'	CLIC1	-768	Yes	Yes
rs3101018	chr6	31813843	31705864	rs3131379	0.96232	Systemic lupus erythematosus'	CLIC1	-768	No	No
rs3101018	chr6	31813843	31705864	rs389884	0.850763	Hematology traits'	CLIC1	-768	No	No
rs3101018	chr6	31813843	31705864	rs558702	0.887704	Systemic lupus erythematosus', 'Systemic lupus erythematosus'	CLIC1	-768	Yes	Yes
rs3111415	chr2	8367984	8450533	rs3102947	0.879086	IgE levels '	LINC00299	18015	No	No
rs3117579	chr6	31741475	31633496	rs3117582	0.839286	Lung adenocarcinoma', 'Lung cancer', 'Lung cancer'	GPANK1	-88	Yes	Yes
rs3117579	chr6	31741475	31633496	rs3131379	0.839286	Systemic lupus erythematosus'	GPANK1	-88	No	No
rs3117579	chr6	31741475	31633496	rs558702	0.839286	Systemic lupus erythematosus', 'Systemic lupus erythematosus'	GPANK1	-88	Yes	Yes
rs3117582	chr6	31728499	31620520	rs3117582	1	Lung adenocarcinoma', 'Lung cancer', 'Lung cancer'	BAG6	-42	Yes	Yes
rs3117582	chr6	31728499	31620520	rs3131379	1	Systemic lupus erythematosus'	BAG6	-42	No	No
rs3117582	chr6	31728499	31620520	rs389884	0.884075	Hematology traits'	BAG6	-42	No	No
rs3117582	chr6	31728499	31620520	rs558702	0.922462	Systemic lupus erythematosus', 'Systemic lupus erythematosus'	BAG6	-42	Yes	Yes
rs3129716	chr6	32765414	32657436	rs2187668	1	Autoimmune hepatitis type-1', 'Systemic lupus erythematosus', 'Nephropathy (idiopathic membranous)', 'Immunoglobulin A ', 'Celiac disease', 'Systemic lupus erythematosus', 'Celiac disease'	HLA-DQB1	-22969	No	No
rs3129716	chr6	32765414	32657436	rs2647044	1	Pulmonary function', 'Type 1 diabetes'	HLA-DQB1	-22969	No	No
rs3129716	chr6	32765414	32657436	rs2854275	1	Epstein-Barr virus immune response (EBNA-1)'	HLA-DQB1	-22969	No	No
rs3129763	chr6	32698903	32590925	rs3129763	1	Systemic sclerosis'	HLA-DQA1	-14256	Yes	Yes
rs3129763	chr6	32698903	32590925	rs602875	1	Leprosy'	HLA-DQA1	-14256	No	No
rs3129763	chr6	32698903	32590925	rs674313	0.903664	Chronic lymphocytic leukemia', 'Chronic lymphocytic leukemia'	HLA-DQA1	-14256	Yes	Yes
rs3131096	chr6	28960430	28852451	rs17693963	0.882396	Schizophrenia or bipolar disorder', 'Schizophrenia or bipolar disorder', '"Schizophrenia, schizoaffective disorder or bipolar disorder"', 'Schizophrenia'	HCG14	-11854	No	No
rs3131096	chr6	28960430	28852451	rs4324798	0.940789	Lung adenocarcinoma'	HCG14	-11854	No	No
rs3131102	chr6	28999818	28891839	rs9257616	0.951786	Social communication problems'	TRIM27	-70	No	No
rs3131336	chr6	28939590	28831611	rs17693963	0.915865	Schizophrenia or bipolar disorder', 'Schizophrenia or bipolar disorder', '"Schizophrenia, schizoaffective disorder or bipolar disorder"', 'Schizophrenia'	LOC401242	-156	No	No
rs3131336	chr6	28939590	28831611	rs4324798	1	Lung adenocarcinoma'	LOC401242	-156	No	No
rs3131383	chr6	31812273	31704294	rs2071278	0.824499	Complement C3 and C4 levels'	CLIC1	27	No	No
rs3131383	chr6	31812273	31704294	rs2187668	0.816245	Autoimmune hepatitis type-1', 'Systemic lupus erythematosus', 'Nephropathy (idiopathic membranous)', 'Immunoglobulin A ', 'Celiac disease', 'Systemic lupus erythematosus', 'Celiac disease'	CLIC1	27	No	No
rs3131383	chr6	31812273	31704294	rs2854275	0.816245	Epstein-Barr virus immune response (EBNA-1)'	CLIC1	27	No	No
rs3131383	chr6	31812273	31704294	rs3117582	1	Lung adenocarcinoma', 'Lung cancer', 'Lung cancer'	CLIC1	27	Yes	Yes
rs3131383	chr6	31812273	31704294	rs3131296	0.871621	Schizophrenia'	CLIC1	27	No	No
rs3131383	chr6	31812273	31704294	rs3131379	1	Systemic lupus erythematosus'	CLIC1	27	No	No
rs3131383	chr6	31812273	31704294	rs389884	0.937931	Hematology traits'	CLIC1	27	No	No
rs3131383	chr6	31812273	31704294	rs558702	1	Systemic lupus erythematosus', 'Systemic lupus erythematosus'	CLIC1	27	Yes	Yes
rs3131783	chr6	31040047	30932068	rs3132581	0.833478	"Autism spectrum disorder, attention deficit-hyperactivity disorder, bipolar disorder, major depressive disorder, and schizophrenia (combined)"'	MUC21	-19415	No	No
rs3132587	chr6	30793045	30685066	rs3094093	0.845714	IgG glycosylation', 'IgG glycosylation', 'IgG glycosylation'	MDC1	391	No	No
rs3134883	chr10	6140731	6100725	rs3118470	0.944241	Multiple sclerosis', 'Alopecia areata'	IL2RA	3607	No	No
rs3135308	chr6	28960135	28852156	rs17693963	0.931034	Schizophrenia or bipolar disorder', 'Schizophrenia or bipolar disorder', '"Schizophrenia, schizoaffective disorder or bipolar disorder"', 'Schizophrenia'	HCG14	-12149	No	No
rs3135308	chr6	28960135	28852156	rs4324798	1	Lung adenocarcinoma'	HCG14	-12149	No	No
rs3135308	chr6	28960135	28852156	rs9257809	0.824561	"Barrett's esophagus"	HCG14	-12149	No	No
rs3176447	chr1	51206275	51433687	rs17106184	1	Type 2 diabetes'	CDKN2C	-678	No	No
rs3181080	chr3	46224933	46249929	rs13098911	1	Celiac disease'	CCR1	-96	No	No
rs319597	chr5	134269344	134241445	rs319598	0.941038	Type 2 diabetes'	PCBD2	635	Yes	Yes
rs319598	chr5	134268134	134240235	rs319598	1	Type 2 diabetes'	PCBD2	-573	Yes	Yes
rs3213621	chr3	50353632	50378628	rs11130248	1	Keloid'	RASSF1	-260	No	No
rs3214051	chr12	55405503	57119236	rs2950390	0.836299	Mean platelet volume'	NACA	89	No	No
rs3218255	chr22	35874432	37544486	rs3218255	1	Tuberculosis'	IL2RB	1475	Yes	Yes
rs3218258	chr22	35874191	37544245	rs3218255	0.92448	Tuberculosis'	IL2RB	1716	Yes	Yes
rs329119	chr5	133889615	133861716	rs13187289	0.962238	Menarche (age at onset)'	JADE2	-80	No	No
rs34569561	chr3	52262333	52287293	rs7618915	1	Bipolar disorder'	PPM1M	7107	Yes	Yes
rs35029296	chr8	145224579	145152591	rs17057381	1	Dental caries'	CYC1	2653	No	No
rs354042	chr7	148928037	149297104	rs354033	1	Multiple sclerosis'	ZNF767	24776	No	No
rs35675666	chr1	7944560	8021973	rs12727642	0.956364	Celiac disease'	PARK7	259	No	No
rs35675666	chr1	7944560	8021973	rs161802	0.956308	Ischemic stroke'	PARK7	259	No	No
rs35675666	chr1	7944560	8021973	rs225132	0.956364	Ischemic stroke'	PARK7	259	No	No
rs35675666	chr1	7944560	8021973	rs35675666	1	Inflammatory bowel disease', 'Ulcerative colitis'	PARK7	259	Yes	Yes
rs36562	chr14	70422866	71353113	rs36563	1	Alcohol dependence'	PCNX	-21007	No	No
rs368243	chr17	54063978	56708979	rs412000	0.973276	Primary tooth development (time to first tooth eruption)'	TEX14	60436	Yes	Yes
rs370155	chr6	27890010	27782031	rs17693963	0.884461	Schizophrenia or bipolar disorder', 'Schizophrenia or bipolar disorder', '"Schizophrenia, schizoaffective disorder or bipolar disorder"', 'Schizophrenia'	HIST1H2AJ	486	No	No
rs370155	chr6	27890010	27782031	rs4324798	0.855131	Lung adenocarcinoma'	HIST1H2AJ	486	No	No
rs372648	chr17	54091784	56736785	rs9905704	0.92038	Testicular germ cell tumor', 'Testicular germ cell tumor'	TEX14	32630	No	No
rs3733041	chr3	52706638	52731598	rs10865974	1	Bipolar disorder (mood-incongruent)'	SNORD69	4846	No	No
rs3733041	chr3	52706638	52731598	rs11177	0.922726	Osteoarthritis'	SNORD69	4846	No	No
rs3733041	chr3	52706638	52731598	rs2251219	0.921858	Major mood disorders'	SNORD69	4846	No	No
rs3733616	chr4	114496490	114277041	rs6836944	1	Axial length'	MIR8082	203603	No	No
rs3736807	chr14	101622528	102552775	rs1190596	0.85625	Behavioural disinhibition (generation interaction)'	HSP90AA1	736	No	No
rs3737182	chr1	109892794	110091271	rs6537837	0.892857	Major depressive disorder'	GNAI3	85	No	No
rs3738398	chr1	229828963	231762340	rs12042938	0.808535	Neuranatomic and neurocognitive phenotypes'	DISC1	-219	No	No
rs3739998	chr10	30356078	30316072	rs2505083	0.806696	Coronary heart disease'	KIAA1462	32415	No	No
rs3739998	chr10	30356078	30316072	rs3739998	1	Coronary heart disease'	KIAA1462	32415	Yes	Th2Gata3'
rs3741398	chr11	64302682	64546106	rs589691	1	Urate levels'	SF1	-167	No	No
rs3741398	chr11	64302682	64546106	rs606458	1	Urate levels'	SF1	-167	Yes	Yes
rs3742887	chr14	68332194	69262441	rs1465788	1	Type 1 diabetes'	ZFP36L1	518	No	No
rs3742887	chr14	68332194	69262441	rs194749	0.903919	Inflammatory bowel disease'	ZFP36L1	518	No	No
rs3744061	chr17	72244998	74733403	rs3744061	1	Retinal arteriolar caliber'	SRSF2	89	Yes	Yes
rs3748522	chr12	928949	1058688	rs10849605	0.951087	Lung cancer'	RAD52	174	No	No
rs3749863	chr6	45453226	45345248	rs10948222	0.901863	Height'	SUPT3H	539	No	No
rs3749882	chr6	169893691	170151766	rs7762018	0.891028	Thiazide-induced adverse metabolic effects in hypertensive patients'	ERMARD	48	No	No
rs3752948	chr10	105660752	105670762	rs3814219	0.98482	Endothelial function traits'	OBFC1	7282	No	No
rs3758253	chr9	99740475	100700654	rs755109	1	Quantitative traits'	HEMGN	20	No	No
rs3758354	chr9	74954385	75764565	rs3758354	1	"Schizophrenia, bipolar disorder and depression (combined)"'	ANXA1	-2214	Yes	Yes
rs3761218	chr20	3724175	3776175	rs13043330	0.915857	Visceral adipose tissue adjusted for BMI'	CDC25B	-209	No	No
rs3761218	chr20	3724175	3776175	rs3761218	1	Bipolar disorder', 'Bipolar disorder'	CDC25B	-209	Yes	Yes
rs3761219	chr20	3724368	3776368	rs13043330	0.926959	Visceral adipose tissue adjusted for BMI'	CDC25B	-16	No	No
rs3761219	chr20	3724368	3776368	rs3761218	1	Bipolar disorder', 'Bipolar disorder'	CDC25B	-16	Yes	Yes
rs3761846	chr9	122729418	123689597	rs10985070	0.951351	Rheumatoid arthritis', 'Rheumatoid arthritis'	TRAF1	-423	No	No
rs3761846	chr9	122729418	123689597	rs2072438	0.951351	Rheumatoid arthritis'	TRAF1	-423	No	No
rs3761846	chr9	122729418	123689597	rs3761847	1	Rheumatoid arthritis', 'Rheumatoid arthritis'	TRAF1	-423	Yes	Yes
rs3763695	chr10	102259196	102269206	rs11190604	1	Palmitoleic acid (16:1n-7) plasma levels'	SEC31B	10388	No	No
rs3764510	chr18	70317826	72166846	rs12971120	0.876176	Refractive error'	CNDP2	23	No	No
rs3770089	chr2	86117326	86263815	rs16856247	1	Metabolite levels'	LOC90784	-12823	No	No
rs3770089	chr2	86117326	86263815	rs16857178	1	Obesity-related traits'	LOC90784	-12823	No	No
rs3770089	chr2	86117326	86263815	rs2241437	1	Response to methylphenidate treatment in attention-deficit/hyperactivity disorder (blood pressure)'	LOC90784	-12823	No	No
rs3774808	chr3	48456651	48481647	rs9876781	0.975764	Longevity'	TMA7	-37	No	No
rs3777183	chr5	95289491	95263735	rs10069748	0.964998	IgG glycosylation'	ELL2	34039	No	No
rs3777183	chr5	95289491	95263735	rs3777193	0.967323	IgG glycosylation'	ELL2	34039	No	No
rs3777183	chr5	95289491	95263735	rs3777200	0.964865	Serum total protein level'	ELL2	34039	No	No
rs3778977	chr7	2126272	2159746	rs4721295	0.802018	"Schizophrenia, schizoaffective disorder or bipolar disorder"'	MAD1L1	112836	No	No
rs3778978	chr7	2126343	2159817	rs1107592	0.887864	"Autism spectrum disorder, attention deficit-hyperactivity disorder, bipolar disorder, major depressive disorder, and schizophrenia (combined)"', 'Bipolar disorder and schizophrenia'	MAD1L1	112765	No	No
rs3778978	chr7	2126343	2159817	rs12666575	0.88783	Schizophrenia'	MAD1L1	112765	No	No
rs3778978	chr7	2126343	2159817	rs4721295	0.917647	"Schizophrenia, schizoaffective disorder or bipolar disorder"'	MAD1L1	112765	No	No
rs3783637	chr14	54417868	55348118	rs3783637	1	Obesity-related traits', 'Obesity-related traits', 'Rheumatoid arthritis'	MIR4308	-3206	Yes	Yes
rs3784099	chr14	67819680	68749927	rs3784099	1	Breast cancer (survival)', 'Breast cancer (survival)'	RAD51B	463431	Yes	Yes
rs3784099	chr14	67819680	68749927	rs8008961	0.972449	Acute urticaria and angioedema (non-steroidal anti-inflammatory drug-induced)'	RAD51B	463431	Yes	Yes
rs3784099	chr14	67819680	68749927	rs911263	0.972449	Primary biliary cirrhosis'	RAD51B	463431	No	No
rs3784386	chr15	88238430	90437426	rs7178909	0.92724	Common traits (Other)'	AP3S2	190	No	No
rs3784388	chr15	88238305	90437301	rs7178909	0.921956	Common traits (Other)'	AP3S2	315	No	No
rs3786837	chr19	43863882	39172042	rs11083475	0.934798	Heart rate'	ACTN4	33775	No	No
rs3788013	chr21	42714397	43841328	rs3788013	1	Type 1 diabetes autoantibodies'	UBASH3A	17357	Yes	Yes
rs3788013	chr21	42714397	43841328	rs9976767	0.864561	Type 1 diabetes'	UBASH3A	17357	No	No
rs3789053	chr1	202752448	204485825	rs16832015	1	Cognitive performance'	MDM4	318	No	No
rs3792112	chr2	233841348	234176609	rs10210302	0.975499	"Crohn's disease"	SCARNA5	-7761	No	No
rs3792112	chr2	233841348	234176609	rs12994997	1	"Crohn's disease"	SCARNA5	-7761	No	No
rs3792112	chr2	233841348	234176609	rs2241880	0.975263	"Crohn's disease", "Crohn's disease", "Crohn's disease"	SCARNA5	-7761	No	No
rs3792112	chr2	233841348	234176609	rs3792109	0.951555	"Crohn's disease", "Crohn's disease"	SCARNA5	-7761	No	No
rs3792112	chr2	233841348	234176609	rs3828309	1	"Crohn's disease"	SCARNA5	-7761	No	No
rs3793706	chr10	102259075	102269085	rs11190604	1	Palmitoleic acid (16:1n-7) plasma levels'	SEC31B	10509	No	No
rs3794102	chr11	35250762	35294186	rs10768122	1	Vitiligo'	CD44	133769	No	No
rs3802967	chr11	18300640	18344064	rs2403254	1	Blood metabolite levels', 'Metabolic traits'	GTF2H1	248	No	No
rs3802967	chr11	18300640	18344064	rs4150581	0.987816	Blood metabolite ratios'	GTF2H1	248	No	No
rs3806288	chr1	36702683	36930096	rs6702784	0.852041	Diabetic retinopathy '	MRPS15	-55	No	No
rs3806415	chr1	154964889	156698265	rs12145743	0.900797	HDL cholesterol'	RRNAD1	2	No	No
rs3809358	chr13	42464509	43566509	rs17064002	1	Obesity-related traits'	EPSTI1	-101	No	No
rs3810610	chr22	20445498	22115498	rs2283792	1	Multiple sclerosis'	YPEL1	-25426	No	No
rs3812035	chr5	176749749	176817143	rs6420094	1	Chronic kidney disease'	SLC34A1	5711	No	No
rs3812738	chr11	28086558	28129982	rs11601602	0.883545	Obesity-related traits'	METTL15	184	No	No
rs3812738	chr11	28086558	28129982	rs1568889	0.827157	Bipolar disorder'	METTL15	184	No	No
rs3813020	chr16	30841576	30934075	rs10782001	0.970667	Psoriasis'	FBXL19	-299	No	No
rs3814022	chr2	134764389	135047919	rs4953911	0.871872	Multiple sclerosis (severity)'	MGAT5	36089	No	No
rs3818215	chr20	41762294	42328880	rs17123726	1	Attention deficit hyperactivity disorder (combined symptoms)'	GTSF1L	26761	No	No
rs3818215	chr20	41762294	42328880	rs6057648	1	Attention deficit hyperactivity disorder (combined symptoms)'	GTSF1L	26761	No	No
rs3818215	chr20	41762294	42328880	rs6057651	1	Attention deficit hyperactivity disorder (combined symptoms)', 'Attention deficit hyperactivity disorder (hyperactivity-impulsivity symptoms)'	GTSF1L	26761	No	No
rs3818215	chr20	41762294	42328880	rs6057659	1	Attention deficit hyperactivity disorder (combined symptoms)'	GTSF1L	26761	No	No
rs3818215	chr20	41762294	42328880	rs6119285	1	Attention deficit hyperactivity disorder (combined symptoms)'	GTSF1L	26761	No	No
rs3818215	chr20	41762294	42328880	rs6119286	1	Attention deficit hyperactivity disorder (combined symptoms)'	GTSF1L	26761	No	No
rs3818215	chr20	41762294	42328880	rs7270085	1	Attention deficit hyperactivity disorder (combined symptoms)'	GTSF1L	26761	No	No
rs3821092	chr2	172458503	172750257	rs1400816	1	Amyotrophic lateral sclerosis (sporadic)'	SLC25A12	558	No	No
rs3821383	chr3	170972640	169489946	rs10936599	0.938931	Chronic lymphocytic leukemia', 'Bladder cancer', 'Multiple myeloma', 'Telomere length', 'Multiple sclerosis', 'Colorectal cancer', 'Celiac disease'	MYNN	-905	No	No
rs3821383	chr3	170972640	169489946	rs10936601	0.984751	Telomere length'	MYNN	-905	No	No
rs3821383	chr3	170972640	169489946	rs12638862	0.984678	Multiple myeloma (IgH translocation)'	MYNN	-905	Yes	No
rs3821383	chr3	170972640	169489946	rs12696304	1	Telomere length', 'Telomere length'	MYNN	-905	No	No
rs3821383	chr3	170972640	169489946	rs1317082	0.938931	Telomere length'	MYNN	-905	No	No
rs3821383	chr3	170972640	169489946	rs6793295	0.984644	Interstitial lung disease '	MYNN	-905	No	No
rs3822260	chr4	6748723	6697822	rs3822262	1	Obesity-related traits'	S100P	2256	Yes	Yes
rs3822262	chr4	6748667	6697766	rs3822262	1	Obesity-related traits'	S100P	2200	Yes	Yes
rs3822263	chr4	6748574	6697673	rs3822262	1	Obesity-related traits'	S100P	2107	Yes	Yes
rs3824662	chr10	8144214	8104208	rs3824662	1	Acute lymphoblastic leukemia (B-cell precursor)'	GATA3	7541	Yes	Yes
rs3824727	chr10	81828636	81838656	rs12220777	0.887526	Chronic obstructive pulmonary disease-related biomarkers'	TMEM254	-121	No	No
rs3824754	chr10	104604340	104614350	rs1004467	0.956863	Systolic blood pressure'	C10orf32	383	No	No
rs3824754	chr10	104604340	104614350	rs11191454	0.910714	"Autism spectrum disorder, attention deficit-hyperactivity disorder, bipolar disorder, major depressive disorder, and schizophrenia (combined)"'	C10orf32	383	No	No
rs3824754	chr10	104604340	104614350	rs11191548	0.910714	Systolic blood pressure', 'Blood pressure', 'Blood pressure', 'Blood pressure', 'Systolic blood pressure'	C10orf32	383	No	No
rs3824754	chr10	104604340	104614350	rs11191580	0.910714	Body mass index', '"Autism spectrum disorder, attention deficit-hyperactivity disorder, bipolar disorder, major depressive disorder, and schizophrenia (combined)"', 'Schizophrenia', 'Schizophrenia'	C10orf32	383	No	No
rs3824754	chr10	104604340	104614350	rs11191593	0.910714	Blood pressure', 'Blood pressure'	C10orf32	383	No	No
rs3824754	chr10	104604340	104614350	rs12413409	0.910714	Coronary artery disease', 'Coronary artery disease or large artery stroke', 'Coronary heart disease', 'Coronary heart disease', 'Intracranial aneurysm'	C10orf32	383	No	No
rs3824754	chr10	104604340	104614350	rs17115100	1	"Parkinson's disease"	C10orf32	383	No	No
rs3824754	chr10	104604340	104614350	rs3824755	1	Blood pressure'	C10orf32	383	No	No
rs3825025	chr11	18300398	18343822	rs4353250	1	Amyloid A serum levels'	GTF2H1	6	No	No
rs3825025	chr11	18300398	18343822	rs9783347	1	Pancreatic cancer'	GTF2H1	6	No	No
rs3825866	chr15	88238642	90437638	rs7178909	0.947581	Common traits (Other)'	AP3S2	-20	No	No
rs3829835	chr2	46779293	46925789	rs12474201	1	Height'	SOCS5	-308	No	No
rs3847414	chr10	32259182	32219176	rs1775715	0.828893	Bipolar disorder (mood-incongruent)'	ARHGAP12	-1371	No	No
rs3847415	chr10	32259462	32219456	rs1775715	0.828893	Bipolar disorder (mood-incongruent)'	ARHGAP12	-1651	No	No
rs3862468	chr16	11101519	11194018	rs12599402	1	Systemic lupus erythematosus'	CLEC16A	155673	No	No
rs3862468	chr16	11101519	11194018	rs12708716	0.872999	Type 1 diabetes autoantibodies', 'Type 1 diabetes', 'Type 1 diabetes', 'Type 1 diabetes', 'Type 1 diabetes'	CLEC16A	155673	No	No
rs3862468	chr16	11101519	11194018	rs2903692	0.82103	Type 1 diabetes'	CLEC16A	155673	No	No
rs3862469	chr16	11101581	11194080	rs9923856	0.820569	Atopic dermatitis'	CLEC16A	155735	No	No
rs3885907	chr13	30212455	31314455	rs3885907	1	Adverse response to chemotherapy in breast cancer (alopecia) (cyclophosphamide+epirubicin+/-5FU)'	ALOX5AP	4810	Yes	Yes
rs3889889	chr1	181888069	183621446	rs10911390	1	Systemic lupus erythematosus'	APOBEC4	1001	No	No
rs3903160	chr6	30040876	29932897	rs2523822	0.973214	Drug-induced liver injury (amoxicillin-clavulanate)'	HCG9	-9993	No	No
rs3903160	chr6	30040876	29932897	rs2571391	0.867347	IgE levels '	HCG9	-9993	No	No
rs3903160	chr6	30040876	29932897	rs3823355	0.959475	Vitiligo'	HCG9	-9993	No	No
rs3903160	chr6	30040876	29932897	rs6935053	0.95886	Ulcerative colitis'	HCG9	-9993	No	No
rs3922435	chr13	30212680	31314680	rs3922435	1	Non-word repetition'	ALOX5AP	5035	Yes	Yes
rs3934667	chr19	19292423	19431423	rs2905424	0.96144	Schizophrenia'	SUGP1	-101	No	No
rs397891	chr16	88280532	89753031	rs154657	0.951087	Homocysteine levels'	CDK10	-43	No	No
rs40012	chr5	76824198	76788442	rs163030	0.853659	Caudate nucleus volume'	WDR41	-109	No	No
rs401763	chr6	27890507	27782528	rs17693963	0.88433	Schizophrenia or bipolar disorder', 'Schizophrenia or bipolar disorder', '"Schizophrenia, schizoaffective disorder or bipolar disorder"', 'Schizophrenia'	HIST1H2AJ	-9	No	No
rs401763	chr6	27890507	27782528	rs4324798	0.854959	Lung adenocarcinoma'	HIST1H2AJ	-9	No	No
rs40452	chr8	90847296	90778159	rs42490	1	Leprosy'	RIPK2	8184	Yes	No
rs4072402	chr16	28844760	28937259	rs7184597	0.902003	Obesity'	RABEP2	-726	No	No
rs4072402	chr16	28844760	28937259	rs8049439	0.804602	Educational attainment', 'Inflammatory bowel disease (early onset)'	RABEP2	-726	No	No
rs4073082	chr8	145085937	145013949	rs6995402	0.950931	Platelet counts'	PLEC	-190	No	No
rs4073082	chr8	145085937	145013949	rs7464572	0.922656	Fibrinogen'	PLEC	-190	No	No
rs411988	chr17	54064033	56709034	rs412000	0.975797	Primary tooth development (time to first tooth eruption)'	TEX14	60381	Yes	Yes
rs412000	chr17	54064057	56709058	rs412000	1	Primary tooth development (time to first tooth eruption)'	TEX14	60357	Yes	Yes
rs4140512	chr22	39362809	41032863	rs12159200	0.961055	Treatment response for severe sepsis '	MKL1	-139	No	No
rs420878	chr17	54064076	56709077	rs2302189	0.879111	Dental caries'	TEX14	60338	No	No
rs420878	chr17	54064076	56709077	rs412000	0.826873	Primary tooth development (time to first tooth eruption)'	TEX14	60338	Yes	Yes
rs425335	chr6	27907506	27799527	rs17693963	1	Schizophrenia or bipolar disorder', 'Schizophrenia or bipolar disorder', '"Schizophrenia, schizoaffective disorder or bipolar disorder"', 'Schizophrenia'	HIST1H4K	-221	No	No
rs425335	chr6	27907506	27799527	rs4324798	0.937931	Lung adenocarcinoma'	HIST1H4K	-221	No	No
rs4256159	chr3	18742408	18767404	rs4256159	1	Inflammatory bowel disease'	SATB1	-287138	Yes	Yes
rs4257569	chr3	18742372	18767368	rs4256159	1	Inflammatory bowel disease'	SATB1	-287102	Yes	Yes
rs4265380	chr1	25165943	25293356	rs10751776	0.903967	IgG glycosylation'	RUNX3	-1854	No	No
rs4265380	chr1	25165943	25293356	rs10903122	0.951351	Celiac disease'	RUNX3	-1854	No	No
rs4265380	chr1	25165943	25293356	rs11249215	0.928276	Ankylosing spondylitis'	RUNX3	-1854	No	No
rs4284505	chr13	90799473	92001472	rs7319045	0.826652	Height'	MIR17	-1385	No	No
rs4284505	chr13	90799473	92001472	rs8002779	1	Height'	MIR17	-1385	No	No
rs4307445	chr9	138399597	139279776	rs10781499	0.902672	Inflammatory bowel disease', 'Ulcerative colitis'	CARD9	-11642	No	No
rs4307445	chr9	138399597	139279776	rs10781500	0.926251	Ankylosing spondylitis', 'Ulcerative colitis'	CARD9	-11642	No	No
rs4307445	chr9	138399597	139279776	rs4077515	0.902672	"Crohn's disease", "Crohn's disease", 'Ulcerative colitis'	CARD9	-11642	No	No
rs430973	chr17	54064205	56709206	rs9905704	1	Testicular germ cell tumor', 'Testicular germ cell tumor'	TEX14	60209	No	No
rs4328026	chr1	25056879	25184292	rs4601530	0.820123	Height'	MIR6731	61614	No	No
rs4341355	chr1	152703028	154436404	rs2229238	0.837607	Coronary heart disease'	SHE	38121	No	No
rs4349147	chr16	3064921	3124920	rs4349147	1	HIV-1 susceptibility'	IL32	9135	Yes	Yes
rs4360063	chr5	96318909	96293153	rs1363907	0.874398	Inflammatory bowel disease'	LNPEP	-1001	No	No
rs4360063	chr5	96318909	96293153	rs2549794	0.903614	"Crohn's disease"	LNPEP	-1001	No	No
rs4366668	chr15	63690451	65903398	rs6494537	0.974479	Mean corpuscular hemoglobin'	VWA9	87	No	No
rs4385	chr22	36903175	38573229	rs738322	1	Cutaneous nevi'	PLA2G6	4531	No	No
rs4385425	chr7	50277880	50307334	rs4917014	1	HDL cholesterol', 'Systemic lupus erythematosus'	IKZF1	-37042	Yes	Yes
rs4386185	chr17	72912486	75400891	rs892961	0.834282	Airflow obstruction '	MIR4316	-7754	No	No
rs4387287	chr10	105667887	105677897	rs4387287	1	Telomere length'	OBFC1	147	Yes	Yes
rs4432068	chr12	75506956	76982825	rs2669010	1	Systemic lupus erythematosus'	OSBPL8	-29235	No	No
rs4439799	chr17	43136598	45781599	rs7206971	0.87904	"Cholesterol, total"', 'LDL cholesterol', '"Cholesterol, total"', 'LDL cholesterol'	TBKBP1	8969	No	No
rs4439799	chr17	43136598	45781599	rs8070463	0.964286	Multiple sclerosis', 'Ankylosing spondylitis'	TBKBP1	8969	No	No
rs4461	chr22	34025802	35695802	rs138777	0.97035	"Cholesterol, total"'	TOM1	5	No	No
rs4500251	chr1	25056856	25184269	rs4601530	0.842593	Height'	MIR6731	61637	No	No
rs4542783	chr19	8548160	8642160	rs4072910	0.987001	Height'	MYO1F	170	No	No
rs4602560	chr4	2262719	2292921	rs4602560	1	Antibody status in Tripanosoma cruzi seropositivity'	MXD4	-29181	Yes	Yes
rs4642516	chr6	32765521	32657543	rs9275563	0.853925	Multiple sclerosis (OCB status)'	HLA-DQB1	-23076	No	No
rs4645843	chr6	31652541	31544562	rs9469457	1	Obesity-related traits'	TNF	1218	No	No
rs4655686	chr1	67410592	67638004	rs11209003	0.824066	"Crohn's disease", "Crohn's disease"	IL23R	5835	No	No
rs4655686	chr1	67410592	67638004	rs2064689	0.898352	"Crohn's disease", "Crohn's disease"	IL23R	5835	No	No
rs4664423	chr2	151974557	152266311	rs10197940	0.97519	Lung cancer'	RIF1	-84	No	No
rs4668070	chr2	169102115	169393869	rs13393173	0.830546	Response to TNF antagonist treatment'	MIR4774	-45582	No	No
rs4679048	chr3	38443557	38468553	rs2070488	1	Electrocardiographic conduction measures'	ACVR2B	-27235	No	No
rs4683205	chr3	46309674	46334670	rs9990343	0.803724	Brain structure'	CCR3	50798	No	Yes
rs4686760	chr3	185997307	184514613	rs4686760	1	vWF and FVIII levels'	VPS8	-15316	No	No
rs4686914	chr3	189200234	187717540	rs10937329	0.986967	Renal function-related traits (BUN)'	LPP	-154121	No	No
rs4686914	chr3	189200234	187717540	rs1553091	1	Adverse response to chemotherapy (neutropenia/leucopenia) (epirubicin)'	LPP	-154121	No	No
rs4686914	chr3	189200234	187717540	rs4686914	1	Metabolite levels'	LPP	-154121	Yes	Yes
rs4688011	chr3	120709937	119227247	rs4688011	1	Arthritis (juvenile idiopathic)'	TIMMDC1	9879	Yes	Yes
rs4698432	chr4	15573861	15964763	rs4698433	1	QT interval'	FGFBP2	95	No	Yes
rs4698433	chr4	15573961	15964863	rs4698433	1	QT interval'	FGFBP2	-3	No	Yes
rs4705950	chr5	131821185	131793286	rs12521868	0.926319	"Crohn's disease"	IRF1	33178	No	No
rs4705950	chr5	131821185	131793286	rs2188962	0.926319	Inflammatory bowel disease', "Crohn's disease", "Crohn's disease"	IRF1	33178	No	No
rs4711279	chr6	31910444	31802465	rs4711279	1	IgG glycosylation', 'IgG glycosylation', 'IgG glycosylation'	C6orf48	-225	Yes	Yes
rs4713008	chr6	26646247	26538268	rs1056667	0.925247	Educational attainment'	HMGN4	-302	No	No
rs4713186	chr6	29017444	28909465	rs3129109	0.854991	Height'	C6orf100	-2094	No	No
rs4713186	chr6	29017444	28909465	rs4947339	0.940204	Platelet aggregation'	C6orf100	-2094	No	No
rs4739612	chr8	82156334	81993779	rs5003154	0.906832	Bladder cancer'	PAG1	30523	Yes	Yes
rs4776472	chr15	67793927	70006873	rs4776472	1	Atrial fibrillation'	LINC00593	-120698	Yes	Yes
rs4780355	chr16	11255359	11347858	rs4780355	1	"Crohn's disease and psoriasis"	SOCS1	2180	Yes	Yes
rs4786376	chr16	3065152	3125151	rs4349147	1	HIV-1 susceptibility'	IL32	9366	Yes	Yes
rs4795397	chr17	35277271	38023745	rs11078927	0.97094	Asthma'	ZPBP2	-708	No	No
rs4795397	chr17	35277271	38023745	rs12946510	0.912827	Inflammatory bowel disease'	ZPBP2	-708	Yes	Yes
rs4795397	chr17	35277271	38023745	rs2305480	0.97094	"Asthma (childhood, severe)"', 'Asthma', 'Ulcerative colitis'	ZPBP2	-708	No	No
rs4795397	chr17	35277271	38023745	rs2872507	0.97094	Type 1 diabetes autoantibodies', 'Ulcerative colitis', "Crohn's disease", 'Rheumatoid arthritis', "Crohn's disease"	ZPBP2	-708	No	No
rs4795397	chr17	35277271	38023745	rs7216389	0.804981	Asthma'	ZPBP2	-708	No	No
rs4795397	chr17	35277271	38023745	rs8067378	0.804981	Cervical cancer', 'Ulcerative colitis'	ZPBP2	-708	No	No
rs4795397	chr17	35277271	38023745	rs8069176	0.97094	Fractional exhaled nitric oxide (childhood)', 'Fractional exhaled nitric oxide (childhood)'	ZPBP2	-708	No	No
rs4795397	chr17	35277271	38023745	rs907092	0.941401	Primary biliary cirrhosis'	ZPBP2	-708	No	No
rs4795397	chr17	35277271	38023745	rs9303277	0.804981	Systemic lupus erythematosus and Systemic sclerosis', 'Primary biliary cirrhosis', 'Primary biliary cirrhosis'	ZPBP2	-708	No	No
rs479777	chr11	63864053	64107477	rs479777	1	Sarcoidosis'	CCDC88B	-211	Yes	Yes
rs479777	chr11	63864053	64107477	rs694739	0.814639	"Crohn's disease", 'Alopecia areata'	CCDC88B	-211	No	No
rs4805437	chr19	34770269	30078429	rs10414410	0.903673	Smoking initiation'	POP4	-18739	No	No
rs4807000	chr19	4782878	4831878	rs6510827	1	Vitiligo'	TICAM1	-123	No	No
rs4808959	chr19	19433108	19572108	rs2905424	0.948767	Schizophrenia'	TSSK6	54360	No	No
rs4820294	chr22	36400989	38071043	rs4820294	1	Fat distribution (HIV)'	LGALS1	-568	Yes	Yes
rs4843865	chr16	84526806	85969305	rs12711490	0.961355	Systemic lupus erythematosus and Systemic sclerosis'	MIR6774	17352	No	No
rs4845604	chr1	150068304	151801680	rs4845604	1	Inflammatory bowel disease'	RORC	2667	Yes	Yes
rs4845892	chr1	11996372	12073785	rs2336384	0.986715	Platelet counts'	MIIP	-5512	No	No
rs4848302	chr2	113268187	113551716	rs6542095	1	Endometriosis'	IL1A	-8744	No	No
rs4874150	chr8	144707415	144636272	rs380904	0.837269	Venous thromboembolism (gene x gene interaction)'	GSDMD	715	No	No
rs4881432	chr10	5346763	5356763	rs7475343	0.836899	Intelligence'	UCN3	-50211	No	No
rs4882284	chr12	36996726	38710459	rs6582630	0.880758	Drug-induced liver injury (flucloxacillin)'	ALG10B	-96	No	No
rs4886629	chr15	72859611	75072558	rs1378942	0.846373	Diastolic blood pressure', 'Systolic blood pressure', 'Blood pressure', 'Diastolic blood pressure'	CSK	-1865	No	No
rs4886629	chr15	72859611	75072558	rs936229	0.807085	Adverse response to chemotherapy (neutropenia/leucopenia) (carboplatin)'	CSK	-1865	No	No
rs4888376	chr16	73880074	75322573	rs2865531	0.977778	Pulmonary function (interaction)', 'Pulmonary function'	BCAR1	-20621	No	No
rs4889599	chr16	30876090	30968589	rs10782001	0.895901	Psoriasis'	SETD1A	-24	No	No
rs4889599	chr16	30876090	30968589	rs11865038	0.849318	"Parkinson's disease"	SETD1A	-24	No	No
rs4902647	chr14	68323944	69254191	rs4902647	1	Multiple sclerosis'	ZFP36L1	6439	Yes	Yes
rs4907237	chr2	96554224	97190497	rs4907240	0.904406	Event-related brain oscillations'	ARID5A	-11965	No	No
rs4910030	chr11	11834906	11878330	rs1472189	0.885186	Metabolite levels (Dihydroxy docosatrienoic acid)'	USP47	15360	No	No
rs4916491	chr3	197395025	195910628	rs4916483	0.945055	Mean corpuscular hemoglobin', 'Mean corpuscular volume'	ZDHHC19	27671	No	No
rs4917014	chr7	50276409	50305863	rs4917014	1	HDL cholesterol', 'Systemic lupus erythematosus'	IKZF1	-38513	Yes	Yes
rs4932217	chr15	87703036	89902032	rs4932217	1	Height'	MIR9-3	-9214	Yes	No
rs4934730	chr10	35455561	35415555	rs11010067	0.98682	Inflammatory bowel disease'	CREM	-212	No	No
rs4934730	chr10	35455561	35415555	rs17582416	0.973963	"Crohn's disease"	CREM	-212	No	No
rs4937314	chr11	127694311	128189101	rs4937314	1	"Alzheimer's disease (late onset)"	ETS1	203103	Yes	Yes
rs4951389	chr1	202742457	204475834	rs2290854	0.946454	Breast Cancer in BRCA1 mutation carriers'	MDM4	-9671	No	No
rs4951389	chr1	202742457	204475834	rs4245739	0.846556	"Breast cancer (estrogen-receptor negative, progesterone-receptor negative, and human epidermal growth factor-receptor negative)"', 'Prostate cancer', 'Breast cancer'	MDM4	-9671	No	No
rs5003154	chr8	82149508	81986953	rs5003154	1	Bladder cancer'	PAG1	37349	Yes	Yes
rs500317	chr2	219141197	219432953	rs10187066	1	Height'	USP37	130	No	No
rs500317	chr2	219141197	219432953	rs2303565	0.943303	Amyotrophic lateral sclerosis'	USP37	130	No	No
rs500317	chr2	219141197	219432953	rs7607369	1	Amyotrophic lateral sclerosis'	USP37	130	No	No
rs500422	chr2	219141239	219432995	rs10187066	0.987528	Height'	USP37	88	No	No
rs500422	chr2	219141239	219432995	rs2303565	0.950174	Amyotrophic lateral sclerosis'	USP37	88	No	No
rs500422	chr2	219141239	219432995	rs7607369	0.949969	Amyotrophic lateral sclerosis'	USP37	88	No	No
rs522444	chr1	168310528	170043904	rs1541160	1	Amyotrophic lateral sclerosis'	KIFAP3	-24	No	No
rs524012	chr2	219141517	219433273	rs10187066	1	Height'	RQCD1	-28	No	No
rs524012	chr2	219141517	219433273	rs2303565	0.962586	Amyotrophic lateral sclerosis'	RQCD1	-28	No	No
rs524012	chr2	219141517	219433273	rs7607369	0.962255	Amyotrophic lateral sclerosis'	RQCD1	-28	No	No
rs524902	chr2	219141601	219433357	rs10187066	1	Height'	RQCD1	54	No	No
rs524902	chr2	219141601	219433357	rs2303565	0.962429	Amyotrophic lateral sclerosis'	RQCD1	54	No	No
rs524902	chr2	219141601	219433357	rs7607369	0.962097	Amyotrophic lateral sclerosis'	RQCD1	54	No	No
rs526897	chr2	219141841	219433597	rs10187066	0.901929	Height'	RQCD1	294	No	No
rs526897	chr2	219141841	219433597	rs2303565	0.865559	Amyotrophic lateral sclerosis'	RQCD1	294	No	No
rs526897	chr2	219141841	219433597	rs7607369	0.874446	Amyotrophic lateral sclerosis'	RQCD1	294	No	No
rs527475	chr11	118068449	118563239	rs507080	0.967865	Serum metabolite levels'	TREH	-12857	No	No
rs558702	chr6	31978305	31870326	rs3117582	0.922462	Lung adenocarcinoma', 'Lung cancer', 'Lung cancer'	ZBTB12	-556	Yes	Yes
rs558702	chr6	31978305	31870326	rs3131379	0.922462	Systemic lupus erythematosus'	ZBTB12	-556	No	No
rs558702	chr6	31978305	31870326	rs389884	0.958386	Hematology traits'	ZBTB12	-556	No	No
rs558702	chr6	31978305	31870326	rs558702	1	Systemic lupus erythematosus', 'Systemic lupus erythematosus'	ZBTB12	-556	Yes	Yes
rs569986	chr1	66526737	66754149	rs546784	0.92451	Acute lymphoblastic leukemia (childhood)'	PDE4B	-43642	No	No
rs569986	chr1	66526737	66754149	rs6683977	0.880881	Acute lymphoblastic leukemia (childhood)'	PDE4B	-43642	No	No
rs5743562	chr4	38482491	38806096	rs10004195	0.856383	Helicobacter pylori serologic status'	TLR1	315	No	No
rs5743562	chr4	38482491	38806096	rs17616434	0.804211	Allergic sensitization'	TLR1	315	No	No
rs5743562	chr4	38482491	38806096	rs2101521	0.841812	Self-reported allergy'	TLR1	315	No	No
rs5743562	chr4	38482491	38806096	rs4543123	0.819583	Alcohol consumption'	TLR1	315	No	No
rs5743562	chr4	38482491	38806096	rs4833095	0.835165	Asthma and hay fever'	TLR1	315	No	No
rs5743563	chr4	38482414	38806019	rs10004195	0.856383	Helicobacter pylori serologic status'	TLR1	392	No	No
rs5743563	chr4	38482414	38806019	rs17616434	0.804211	Allergic sensitization'	TLR1	392	No	No
rs5743563	chr4	38482414	38806019	rs2101521	0.841812	Self-reported allergy'	TLR1	392	No	No
rs5743563	chr4	38482414	38806019	rs4543123	0.819583	Alcohol consumption'	TLR1	392	No	No
rs5743563	chr4	38482414	38806019	rs4833095	0.835165	Asthma and hay fever'	TLR1	392	No	No
rs5743565	chr4	38482378	38805983	rs10004195	0.852008	Helicobacter pylori serologic status'	TLR1	428	No	No
rs5743565	chr4	38482378	38805983	rs17616434	0.811224	Allergic sensitization'	TLR1	428	No	No
rs5743565	chr4	38482378	38805983	rs2101521	0.891703	Self-reported allergy'	TLR1	428	No	No
rs5743565	chr4	38482378	38805983	rs4543123	0.868421	Alcohol consumption'	TLR1	428	No	No
rs5743565	chr4	38482378	38805983	rs4833095	0.868421	Asthma and hay fever'	TLR1	428	No	No
rs5752809	chr22	27555500	29225500	rs2239815	0.969661	Esophageal cancer (squamous cell)'	XBP1	-28939	No	No
rs5752812	chr22	27555603	29225603	rs2239815	0.969048	Esophageal cancer (squamous cell)'	XBP1	-29042	No	No
rs5755674	chr22	33983473	35653473	rs138777	0.879897	"Cholesterol, total"'	HMGXB4	28	No	No
rs5758645	chr22	40928895	42598951	rs134882	0.948413	Bipolar disorder and schizophrenia'	TCF20	12395	No	No
rs5769762	chr22	48650046	50264042	rs138880	0.884084	Schizophrenia'	ZBED4	16545	No	No
rs580016	chr12	119418360	120933977	rs614226	1	Type 1 diabetes nephropathy'	DYNLL1	118	Th2Gata3'	Yes
rs585039	chr11	118068591	118563381	rs507080	0.935993	Serum metabolite levels'	TREH	-12999	No	No
rs5995389	chr22	35884992	37555046	rs743777	0.94108	Type 1 diabetes autoantibodies', 'Rheumatoid arthritis', 'Rheumatoid arthritis'	IL2RB	-9083	No	No
rs5995992	chr22	39817164	41487218	rs4820425	0.88114	"Crohn's disease"	MIR1281	-1297	No	No
rs5997408	chr22	27537915	29207915	rs2239815	1	Esophageal cancer (squamous cell)'	XBP1	-11354	No	No
rs6062509	chr20	61833007	62362563	rs2315008	0.960177	Inflammatory bowel disease'	LIME1	-5413	No	No
rs6062509	chr20	61833007	62362563	rs4809330	0.973214	"Crohn's disease"	LIME1	-5413	No	No
rs6062509	chr20	61833007	62362563	rs6062504	0.947368	Inflammatory bowel disease'	LIME1	-5413	No	No
rs6062509	chr20	61833007	62362563	rs6062509	1	Prostate cancer'	LIME1	-5413	Yes	Yes
rs606458	chr11	64302967	64546391	rs589691	1	Urate levels'	SF1	-74	No	No
rs606458	chr11	64302967	64546391	rs606458	1	Urate levels'	SF1	-74	Yes	Yes
rs6068599	chr20	51693025	52259618	rs2041278	0.94003	Obesity-related traits'	ZNF217	-59981	No	No
rs6096463	chr20	49581444	50148037	rs6021270	1	Self-reported allergy'	NFATC2	11220	No	No
rs6099804	chr20	55865320	56431914	rs12481680	1	Response to fenofibrate (adiponectin levels)'	MIR4532	-38534	No	No
rs6116042	chr20	3724968	3776968	rs3761218	0.805195	Bipolar disorder', 'Bipolar disorder'	CDC25B	582	Yes	Yes
rs6120959	chr20	33541262	34077848	rs2236164	1	Height'	CEP250	34625	No	No
rs6126249	chr20	49576030	50142623	rs6021270	1	Self-reported allergy'	NFATC2	16634	No	No
rs631106	chr1	62674395	62901807	rs10158897	0.933322	Lipid traits'	USP1	-166	No	No
rs631106	chr1	62674395	62901807	rs10889332	0.959867	Metabolite levels'	USP1	-166	No	No
rs631106	chr1	62674395	62901807	rs10889353	0.946569	Triglycerides', 'Lipid metabolism phenotypes', 'Lipid metabolism phenotypes', 'Lipid metabolism phenotypes', 'Lipid metabolism phenotypes', 'Lipid metabolism phenotypes', 'Lipid metabolism phenotypes', '"Cholesterol, total"', 'LDL cholesterol', 'Triglycerides'	USP1	-166	No	No
rs631106	chr1	62674395	62901807	rs11207995	0.933322	Lipid traits'	USP1	-166	No	No
rs631106	chr1	62674395	62901807	rs1167998	0.948009	Lipid metabolism phenotypes', 'Triglycerides'	USP1	-166	No	No
rs631106	chr1	62674395	62901807	rs1168013	0.973552	Triglycerides'	USP1	-166	No	No
rs631106	chr1	62674395	62901807	rs1748195	0.973552	Triglycerides'	USP1	-166	No	No
rs631106	chr1	62674395	62901807	rs2131925	0.942857	"Cholesterol, total"', 'LDL cholesterol', 'Triglycerides', '"Cholesterol, total"', 'LDL cholesterol', 'Triglycerides'	USP1	-166	No	No
rs631106	chr1	62674395	62901807	rs636523	0.885052	Lipid traits'	USP1	-166	No	No
rs6416647	chr16	10873098	10965597	rs4781011	0.926697	Ulcerative colitis'	CIITA	-5456	No	No
rs6448485	chr4	26484364	26875266	rs6822297	0.901402	Obesity-related traits'	STIM2	12953	No	No
rs6451493	chr5	40446692	40410935	rs11742570	1	Inflammatory bowel disease', "Crohn's disease", "Crohn's disease"	PTGER4	-269095	Yes	Yes
rs6451493	chr5	40446692	40410935	rs1373692	0.9603	"Crohn's disease"	PTGER4	-269095	No	No
rs6451493	chr5	40446692	40410935	rs1992660	1	"Crohn's disease"	PTGER4	-269095	No	No
rs6451493	chr5	40446692	40410935	rs6451493	1	Ulcerative colitis'	PTGER4	-269095	Yes	Yes
rs6451493	chr5	40446692	40410935	rs6896969	0.974227	Multiple sclerosis'	PTGER4	-269095	No	No
rs6451493	chr5	40446692	40410935	rs9292777	0.933042	Multiple sclerosis', "Crohn's disease", "Crohn's disease"	PTGER4	-269095	Yes	Yes
rs6451494	chr5	40447048	40411291	rs11742570	1	Inflammatory bowel disease', "Crohn's disease", "Crohn's disease"	PTGER4	-268739	Yes	Yes
rs6451494	chr5	40447048	40411291	rs1373692	0.9603	"Crohn's disease"	PTGER4	-268739	No	No
rs6451494	chr5	40447048	40411291	rs1992660	1	"Crohn's disease"	PTGER4	-268739	No	No
rs6451494	chr5	40447048	40411291	rs6451493	1	Ulcerative colitis'	PTGER4	-268739	Yes	Yes
rs6451494	chr5	40447048	40411291	rs6896969	0.974227	Multiple sclerosis'	PTGER4	-268739	No	No
rs6451494	chr5	40447048	40411291	rs9292777	0.933042	Multiple sclerosis', "Crohn's disease", "Crohn's disease"	PTGER4	-268739	Yes	Yes
rs6457009	chr6	29784516	29676537	rs2523395	0.844677	Prostate cancer (gene x gene interaction)'	HLA-F	-14578	No	No
rs6464084	chr7	149895536	150264603	rs10226930	1	Corneal astigmatism'	GIMAP4	145	No	No
rs6464084	chr7	149895536	150264603	rs11766298	1	Response to fenofibrate'	GIMAP4	145	No	No
rs6470637	chr8	129625345	129556163	rs10088218	1	Ovarian cancer', 'Ovarian cancer', 'Ovarian cancer'	MIR1208	393801	No	No
rs6470637	chr8	129625345	129556163	rs1516971	1	Rheumatoid arthritis', 'Rheumatoid arthritis'	MIR1208	393801	No	No
rs6470637	chr8	129625345	129556163	rs6651252	1	"Crohn's disease", "Crohn's disease"	MIR1208	393801	Yes	Yes
rs6478109	chr9	116608587	117568766	rs4263839	0.986919	"Crohn's disease"	TNFSF15	-357	No	No
rs6478109	chr9	116608587	117568766	rs6478108	0.911414	Leprosy'	TNFSF15	-357	No	No
rs6478109	chr9	116608587	117568766	rs6478109	1	Inflammatory bowel disease'	TNFSF15	-357	Yes	Yes
rs6478486	chr9	122695150	123655329	rs1953126	1	Celiac disease and Rheumatoid arthritis'	PHF19	1844	No	No
rs6478486	chr9	122695150	123655329	rs881375	1	Rheumatoid arthritis'	PHF19	1844	Yes	Yes
rs6481818	chr10	33339362	33299356	rs11009175	0.860588	Depression (quantitative trait)'	ITGB1	-52062	Yes	Yes
rs6498116	chr16	10876783	10969282	rs4781011	0.887446	Ulcerative colitis'	CIITA	-1771	No	No
rs6503905	chr17	54642236	57287454	rs6503905	1	Circulating myeloperoxidase levels (plasma)'	SMG8	83	Yes	Yes
rs6547853	chr2	28500305	28646801	rs6547853	1	Type 1 diabetes'	FLJ31356	-29261	Yes	Yes
rs6556405	chr5	158567680	158635102	rs10076782	0.981687	Mean platelet volume'	RNF145	37	No	No
rs6556405	chr5	158567680	158635102	rs1473247	0.981746	Mean platelet volume'	RNF145	37	No	No
rs6558089	chr8	28950156	28894237	rs2221894	0.948211	Obesity-related traits'	HMBOX1	146012	No	No
rs6559	chr17	4789195	4848450	rs12602901	0.915896	Blood metabolite levels'	PFN1	3930	No	No
rs6573857	chr14	68332827	69263074	rs1465788	0.969754	Type 1 diabetes'	ZFP36L1	-113	No	No
rs6573857	chr14	68332827	69263074	rs194749	0.819971	Inflammatory bowel disease'	ZFP36L1	-113	No	No
rs6575189	chr14	90910020	91840267	rs941764	0.891261	Breast cancer'	CCDC88C	43920	Yes	Yes
rs6577219	chr1	101188295	101415707	rs11581062	1	Multiple sclerosis'	SLC30A7	54073	No	No
rs6617	chr3	52715222	52740182	rs10865974	0.973188	Bipolar disorder (mood-incongruent)'	GLT8D1	-82	No	No
rs6617	chr3	52715222	52740182	rs11177	0.892726	Osteoarthritis'	GLT8D1	-82	No	No
rs6617	chr3	52715222	52740182	rs2251219	0.892755	Major mood disorders'	GLT8D1	-82	No	No
rs663743	chr11	63864311	64107735	rs479777	0.947328	Sarcoidosis'	CCDC88B	45	Yes	Yes
rs6648	chr20	47328649	47895242	rs237743	1	Height'	ZFAS1	63	No	No
rs6658393	chr1	181888100	183621477	rs10911390	1	Systemic lupus erythematosus'	APOBEC4	970	No	No
rs6682873	chr1	101243494	101470906	rs11581062	0.902532	Multiple sclerosis'	DPH5	20455	No	No
rs6693940	chr1	25124528	25251941	rs638065	1	Word reading'	RUNX3	4828	No	No
rs6709005	chr2	234493462	234828723	rs10166942	0.801232	Migraine', 'Migraine'	TRPM8	2680	No	No
rs6709005	chr2	234493462	234828723	rs10187654	0.811687	Pulmonary function decline'	TRPM8	2680	No	No
rs6728945	chr2	102352903	102986471	rs17639215	0.85542	Serum protein levels (sST2)'	IL18R1	13728	No	No
rs6754556	chr2	102217356	102850924	rs2302612	1	Serum protein levels (sST2)'	IL1RL2	47491	No	No
rs6759808	chr2	68504501	68650997	rs11126185	0.866209	Obesity-related traits'	FBXO48	43392	No	No
rs6759808	chr2	68504501	68650997	rs6759808	1	Obesity-related traits'	FBXO48	43392	Yes	No
rs6760828	chr2	27432735	27579231	rs2303369	0.809118	Menopause (age at onset)'	GTF3C2	669	No	No
rs6772095	chr3	49953073	49978069	rs2013208	0.964016	HDL cholesterol'	RBM6	592	No	No
rs6777176	chr3	173720898	172238204	rs6764050	1	Response to citalopram treatment'	TNFSF10	3060	No	No
rs6777176	chr3	173720898	172238204	rs6789327	1	Axial length'	TNFSF10	3060	No	No
rs6797636	chr3	178792136	177309442	rs7620503	0.941255	Corneal structure'	LINC00578	149733	No	No
rs6802485	chr3	173721064	172238370	rs6764050	1	Response to citalopram treatment'	TNFSF10	2894	No	No
rs6802485	chr3	173721064	172238370	rs6789327	1	Axial length'	TNFSF10	2894	No	No
rs6808837	chr3	142700644	141217954	rs6776003	0.833591	Red blood cell traits'	RASA2	12028	No	No
rs6832151	chr4	39998408	40303633	rs6832151	1	"Graves' disease"	CHRNA9	-33711	Yes	Yes
rs689116	chr2	219142132	219433888	rs10187066	1	Height'	RQCD1	585	No	No
rs689116	chr2	219142132	219433888	rs2303565	0.962586	Amyotrophic lateral sclerosis'	RQCD1	585	No	No
rs689116	chr2	219142132	219433888	rs7607369	0.962255	Amyotrophic lateral sclerosis'	RQCD1	585	No	No
rs6900087	chr6	142758996	142717303	rs1329705	0.921053	Airflow obstruction '	GPR126	94247	No	No
rs6900087	chr6	142758996	142717303	rs3817928	0.914916	Pulmonary function (interaction)', 'Pulmonary function'	GPR126	94247	No	No
rs6900233	chr6	142758976	142717283	rs1329705	0.851974	Airflow obstruction '	GPR126	94227	No	No
rs6900233	chr6	142758976	142717283	rs3817928	1	Pulmonary function (interaction)', 'Pulmonary function'	GPR126	94227	No	No
rs6908916	chr6	25246642	25138663	rs2430457	1	IgG glycosylation'	CMAHP	-42	No	No
rs6919110	chr6	17708598	17600619	rs12199222	0.864864	Height'	FAM8A1	101	No	No
rs6925703	chr6	26629568	26521589	rs1056667	1	Educational attainment'	HCG11	-343	No	No
rs6935037	chr6	17773981	17666002	rs2274136	1	Obesity-related traits', 'Obesity-related traits'	NUP153	41062	No	No
rs694609	chr13	27092806	28194806	rs7097	0.987089	Large B-cell lymphoma'	POLR1D	-72	No	No
rs6946143	chr7	65217157	65579722	rs875971	1	Aortic root size'	CRCP	-81	No	No
rs6947826	chr7	98994456	99156520	rs11761528	0.827251	Dehydroepiandrosterone sulphate levels'	ZNF655	72	No	No
rs6947826	chr7	98994456	99156520	rs11974702	1	Blood metabolite levels'	ZNF655	72	No	No
rs6947826	chr7	98994456	99156520	rs12533251	0.927069	Blood metabolite levels'	ZNF655	72	No	No
rs6947826	chr7	98994456	99156520	rs7809615	1	Blood metabolite ratios'	ZNF655	72	No	No
rs6947941	chr7	98994382	99156446	rs11761528	0.827251	Dehydroepiandrosterone sulphate levels'	ZNF655	0	No	No
rs6947941	chr7	98994382	99156446	rs11974702	1	Blood metabolite levels'	ZNF655	0	No	No
rs6947941	chr7	98994382	99156446	rs12533251	0.927069	Blood metabolite levels'	ZNF655	0	No	No
rs6947941	chr7	98994382	99156446	rs7809615	1	Blood metabolite ratios'	ZNF655	0	No	No
rs6947974	chr7	98994442	99156506	rs11761528	0.851577	Dehydroepiandrosterone sulphate levels'	ZNF655	58	No	No
rs6947974	chr7	98994442	99156506	rs11974702	1	Blood metabolite levels'	ZNF655	58	No	No
rs6947974	chr7	98994442	99156506	rs12533251	0.931034	Blood metabolite levels'	ZNF655	58	No	No
rs6947974	chr7	98994442	99156506	rs7809615	1	Blood metabolite ratios'	ZNF655	58	No	No
rs6959617	chr7	149892038	150261105	rs10226930	1	Corneal astigmatism'	GIMAP4	-3351	No	No
rs6959617	chr7	149892038	150261105	rs11766298	1	Response to fenofibrate'	GIMAP4	-3351	No	No
rs6960181	chr7	92115413	92277477	rs42041	0.801214	Rheumatoid arthritis'	FAM133B	-57768	No	No
rs6997	chr3	49428838	49453834	rs3197999	0.866587	Inflammatory bowel disease', 'Primary sclerosing cholangitis', "Crohn's disease", 'Ulcerative colitis', "Crohn's disease"	TCTA	4195	No	No
rs6997	chr3	49428838	49453834	rs9822268	0.896811	Ulcerative colitis'	TCTA	4195	No	No
rs6997	chr3	49428838	49453834	rs9858542	0.896811	Ulcerative colitis', "Crohn's disease", "Crohn's disease"	TCTA	4195	No	No
rs7017140	chr8	134220725	134151543	rs2294025	0.951087	"Graves' disease"	SLA	-36232	No	No
rs7047684	chr9	95832611	96792790	rs11789015	0.801144	"Barrett's esophagus", "Digestive system disease (Barrett's esophagus and esophageal adenocarcinoma combined)", 'Esophageal adenocarcinoma'	PTPDC1	-284	No	No
rs705704	chr12	54721679	56435412	rs1701704	1	Type 1 diabetes autoantibodies', 'Asthma', 'Alopecia areata', 'Type 1 diabetes'	RPS26	-272	No	No
rs705704	chr12	54721679	56435412	rs2292239	0.903229	Type 1 diabetes autoantibodies', 'Type 1 diabetes', 'Type 1 diabetes', 'Type 1 diabetes'	RPS26	-272	No	No
rs705704	chr12	54721679	56435412	rs2456973	1	Vitiligo'	RPS26	-272	No	No
rs705704	chr12	54721679	56435412	rs705702	0.930448	Polycystic ovary syndrome'	RPS26	-272	No	No
rs7071471	chr10	51173341	51503335	rs3123078	0.9749	Prostate cancer'	AGAP7	-17007	No	No
rs707952	chr6	32717784	32609806	rs3129763	0.815111	Systemic sclerosis'	HLA-DQA1	4623	Yes	Yes
rs707952	chr6	32717784	32609806	rs602875	0.815111	Leprosy'	HLA-DQA1	4623	No	No
rs707952	chr6	32717784	32609806	rs674313	0.814737	Chronic lymphocytic leukemia', 'Chronic lymphocytic leukemia'	HLA-DQA1	4623	Yes	Yes
rs707952	chr6	32717784	32609806	rs9272219	0.835746	Rheumatoid arthritis', 'Schizophrenia'	HLA-DQA1	4623	No	No
rs707952	chr6	32717784	32609806	rs9272535	0.872093	Chronic lymphocytic leukemia'	HLA-DQA1	4623	No	No
rs707952	chr6	32717784	32609806	rs9273012	0.835746	Chronic lymphocytic leukemia'	HLA-DQA1	4623	No	No
rs708725	chr1	204010761	205744138	rs823094	0.868563	Pubertal anthropometrics'	RAB7L1	471	No	No
rs7090326	chr10	51173381	51503375	rs3123078	0.839027	Prostate cancer'	AGAP7	-17047	No	No
rs7090365	chr10	64234434	64564428	rs1444418	0.93311	Atopic dermatitis'	ADO	-86	No	No
rs7100430	chr10	96112533	96122543	rs3765524	0.924629	Dengue shock syndrome ', 'Esophageal cancer and gastric cancer'	NOC3L	139	No	No
rs7146643	chr14	104828437	105757392	rs3000073	0.985209	Mean platelet volume'	PACS2	-9754	No	No
rs7163869	chr15	36775683	38988391	rs12899449	0.957143	Bipolar disorder'	C15orf53	-406	No	No
rs7163869	chr15	36775683	38988391	rs12912251	1	Bipolar disorder', 'Bipolar disorder and major depressive disorder (combined)'	C15orf53	-406	No	No
rs7165988	chr15	36776107	38988815	rs12899449	0.957143	Bipolar disorder'	C15orf53	16	No	No
rs7165988	chr15	36776107	38988815	rs12912251	1	Bipolar disorder', 'Bipolar disorder and major depressive disorder (combined)'	C15orf53	16	No	No
rs7166772	chr15	58660160	60872868	rs339978	1	Menarche (age at onset)'	RORA	11838	No	No
rs7170480	chr15	88752643	90951639	rs6496667	0.815111	Rheumatoid arthritis'	IQGAP1	20166	No	No
rs7171233	chr15	36776052	38988760	rs12899449	0.957143	Bipolar disorder'	C15orf53	-37	No	No
rs7171233	chr15	36776052	38988760	rs12912251	1	Bipolar disorder', 'Bipolar disorder and major depressive disorder (combined)'	C15orf53	-37	No	No
rs7173565	chr15	36637622	38850330	rs8032939	0.921764	Rheumatoid arthritis', 'Rheumatoid arthritis', 'Rheumatoid arthritis'	RASGRP1	6676	No	No
rs7173565	chr15	36637622	38850330	rs8035957	0.98666	Type 1 diabetes'	RASGRP1	6676	No	No
rs7176223	chr15	70864795	73077742	rs4777542	0.827938	Urate levels'	ADPGK	-1615	No	No
rs7187776	chr16	28765146	28857645	rs7359397	0.946749	Body mass index'	TUFM	83	No	No
rs7187776	chr16	28765146	28857645	rs7498665	0.946167	Obesity', 'Obesity', 'Body mass index', 'Weight', 'Body mass index'	TUFM	83	No	No
rs7187776	chr16	28765146	28857645	rs8049439	0.960455	Educational attainment', 'Inflammatory bowel disease (early onset)'	TUFM	83	No	No
rs7194753	chr16	68121865	69564364	rs6499255	0.851036	IgE levels '	MIR1538	35406	No	No
rs7198606	chr16	28782623	28875122	rs4788084	0.809129	Type 1 diabetes autoantibodies', 'Type 1 diabetes'	SH2B1	44	No	No
rs7198606	chr16	28782623	28875122	rs7359397	1	Body mass index'	SH2B1	44	No	No
rs7198606	chr16	28782623	28875122	rs7498665	1	Obesity', 'Obesity', 'Body mass index', 'Weight', 'Body mass index'	SH2B1	44	No	No
rs7198606	chr16	28782623	28875122	rs8049439	0.987224	Educational attainment', 'Inflammatory bowel disease (early onset)'	SH2B1	44	No	No
rs7200798	chr16	23761361	23853860	rs7404095	0.816651	Inflammatory bowel disease'	PRKCB	6560	No	No
rs7200935	chr16	68121998	69564497	rs6499255	0.887446	IgE levels '	MIR1538	35273	No	No
rs7211094	chr17	20864342	20923750	rs7226229	0.964128	Blood trace element (Se levels)'	USP22	22601	No	No
rs7211475	chr17	44273977	46918978	rs16948200	1	Immune reponse to smallpox (secreted IL-2)'	CALCOCO2	10628	No	No
rs7240004	chr18	44649020	46395022	rs7240004	1	Inflammatory bowel disease'	SMAD7	74154	Yes	Yes
rs7251903	chr19	43876651	39184811	rs11083475	1	Heart rate'	ACTN4	46544	No	No
rs7258465	chr19	18394642	18533642	rs4808136	0.945522	Blood metabolite levels'	SSBP4	3496	No	Yes
rs7258465	chr19	18394642	18533642	rs4808801	0.972973	Breast cancer'	SSBP4	3496	No	No
rs727263	chr13	98802109	100004108	rs7335046	0.854713	Basal cell carcinoma '	FKSG29	434	No	No
rs7283760	chr21	44465057	45640629	rs4819388	0.84944	Celiac disease'	ICOSLG	20257	No	No
rs731774	chr16	11363767	11456266	rs529866	0.811546	Inflammatory bowel disease'	RMI2	16955	No	No
rs7324188	chr13	19948170	21050170	rs7989332	0.918451	Adverse response to chemotherapy (neutropenia/leucopenia) (carboplatin)'	MIR4499	-42184	Yes	Yes
rs7329823	chr13	19948127	21050127	rs7989332	1	Adverse response to chemotherapy (neutropenia/leucopenia) (carboplatin)'	MIR4499	-42141	Yes	Yes
rs734252	chr15	89247476	91446472	rs2677744	0.920187	Attention deficit hyperactivity disorder'	MAN2A2	-946	No	No
rs738321	chr22	36898779	38568833	rs2284063	0.959523	Melanoma', 'Cutaneous nevi'	PLA2G6	8927	No	No
rs738321	chr22	36898779	38568833	rs6001027	0.959523	Melanoma'	PLA2G6	8927	No	No
rs738322	chr22	36898952	38569006	rs738322	1	Cutaneous nevi'	PLA2G6	8754	No	No
rs7408563	chr19	42500425	37808585	rs7246657	0.845261	Coronary artery calcification'	HKR1	-16993	No	No
rs7410867	chr1	159099423	160832799	rs4656940	0.979705	"Crohn's disease"	CD244	-106	No	No
rs744166	chr17	37767727	40514201	rs12942547	1	Inflammatory bowel disease'	STAT3	26203	No	No
rs744166	chr17	37767727	40514201	rs744166	1	Multiple sclerosis', "Crohn's disease"	STAT3	26203	Yes	Yes
rs749717	chr7	3098659	3132133	rs10237735	1	Palmitic acid (16:0) plasma levels'	CARD11	-48553	No	No
rs7498574	chr16	73030162	74472661	rs10871290	0.813609	Breast cancer'	CLEC18B	-17292	Yes	Yes
rs7503190	chr17	54538944	57184162	rs2302189	0.893046	Dental caries'	TRIM37	103	No	No
rs7503190	chr17	54538944	57184162	rs412000	0.84898	Primary tooth development (time to first tooth eruption)'	TRIM37	103	Yes	Yes
rs752820	chr13	98668113	99870112	rs7335046	0.870348	Basal cell carcinoma '	UBAC2	16949	No	No
rs7549270	chr1	92110792	92338204	rs349423	1	Bronchopulmonary dysplasia'	TGFBR3	13631	No	No
rs7561462	chr2	84540268	84686757	rs7581224	1	Coronary artery calcification'	SUCLG1	-170	No	No
rs7563924	chr2	68442738	68589234	rs7578047	0.902617	Anger'	PLEK	-3086	No	No
rs7570	chr11	66367221	66610645	rs10896135	1	Bipolar disorder'	RCE1	-236	No	No
rs757210	chr17	33170628	36096515	rs757210	1	Ovarian cancer'	HNF1B	8580	No	No
rs7578035	chr2	98749324	99382892	rs7578035	1	Bipolar disorder'	MGAT4A	-35302	Yes	Yes
rs7585265	chr2	210593267	210885022	rs2286963	0.842259	Metabolite levels'	RPE	17733	No	No
rs7585265	chr2	210593267	210885022	rs3738934	0.959931	Blood metabolite levels'	RPE	17733	No	No
rs7585265	chr2	210593267	210885022	rs3764913	0.829596	Metabolite levels'	RPE	17733	No	No
rs7588193	chr2	43214451	43360947	rs12466022	0.819623	Multiple sclerosis'	ZFP36L2	92797	Yes	Yes
rs7592344	chr2	198280706	198572461	rs1016883	0.831527	Ulcerative colitis'	MARS2	2433	No	No
rs760633	chr6	16236944	16128965	rs3757354	1	"Cholesterol, total"', 'LDL cholesterol', '"Cholesterol, total"', 'LDL cholesterol'	MYLIP	-350	No	No
rs7606480	chr2	28485881	28632377	rs925255	0.840237	Inflammatory bowel disease'	FLJ31356	-14837	Yes	Yes
rs7618915	chr3	52254634	52279594	rs7618915	1	Bipolar disorder'	PPM1M	-213	Yes	Yes
rs7632108	chr3	37233067	37258063	rs7631605	0.804427	Cerebrospinal P-tau181p levels'	GOLGA4	-26617	No	No
rs7637438	chr3	189003436	187520742	rs6764050	1	Response to citalopram treatment'	BCL6	-57228	No	No
rs7637438	chr3	189003436	187520742	rs6789327	1	Axial length'	BCL6	-57228	No	No
rs7642119	chr3	120709828	119227138	rs16829840	1	Plasma omega-6 polyunsaturated fatty acid levels (arachidonic acid)'	TIMMDC1	9770	No	No
rs765791	chr12	10293655	10402388	rs12303914	0.914114	Thiazide-induced adverse metabolic effects in hypertensive patients'	GABARAPL1	36899	No	No
rs7715402	chr5	90715260	90679504	rs933688	1	Smoking behavior'	ARRDC3	-354	No	No
rs7734434	chr5	40472455	40436698	rs17234657	1	"Crohn's disease"	PTGER4	-243332	No	No
rs7734434	chr5	40472455	40436698	rs4613763	1	Multiple sclerosis', "Crohn's disease"	PTGER4	-243332	No	No
rs7746381	chr6	20478729	20370750	rs1570155	0.829045	Obesity-related traits'	E2F3	-31385	No	No
rs7746456	chr6	73386790	73330069	rs11968814	1	F-cell distribution'	KCNQ5	-1500	No	No
rs7746456	chr6	73386790	73330069	rs545099	1	Age-related nuclear cataracts'	KCNQ5	-1500	No	No
rs7746456	chr6	73386790	73330069	rs6931262	1	Waist-hip ratio'	KCNQ5	-1500	No	No
rs7746456	chr6	73386790	73330069	rs9383951	1	Breast cancer'	KCNQ5	-1500	No	No
rs7746456	chr6	73386790	73330069	rs9445732	1	Corneal astigmatism'	KCNQ5	-1500	No	No
rs7749305	chr6	27554545	27446566	rs17693963	0.917975	Schizophrenia or bipolar disorder', 'Schizophrenia or bipolar disorder', '"Schizophrenia, schizoaffective disorder or bipolar disorder"', 'Schizophrenia'	ZNF184	-5668	No	No
rs7749305	chr6	27554545	27446566	rs4324798	0.813503	Lung adenocarcinoma'	ZNF184	-5668	No	No
rs7753590	chr6	137582338	137540645	rs6931262	1	Waist-hip ratio'	IFNGR1	-77	No	No
rs7753590	chr6	137582338	137540645	rs9383951	1	Breast cancer'	IFNGR1	-77	No	No
rs7753590	chr6	137582338	137540645	rs9445732	1	Corneal astigmatism'	IFNGR1	-77	No	No
rs7767581	chr6	31347834	31239855	rs2247056	0.829538	Height', 'Triglycerides'	HLA-C	57	No	No
rs7774434	chr6	32765556	32657578	rs7774434	1	Primary biliary cirrhosis', 'Primary biliary cirrhosis'	HLA-DQB1	-23111	Yes	No
rs7774573	chr6	32765605	32657627	rs12525220	1	Rheumatoid arthritis', 'Rheumatoid arthritis', 'Rheumatoid arthritis'	HLA-DQB1	-23160	No	No
rs7774573	chr6	32765605	32657627	rs28421666	1	Nasopharyngeal carcinoma'	HLA-DQB1	-23160	No	No
rs7802913	chr7	11136483	11169958	rs17142462	1	Immune reponse to smallpox (secreted IL-12p40)'	PHF14	156459	No	No
rs7832643	chr8	145094645	145022657	rs6995402	0.974048	Platelet counts'	PLEC	2386	No	No
rs7832643	chr8	145094645	145022657	rs7464572	1	Fibrinogen'	PLEC	2386	No	No
rs7850707	chr9	98584566	99544745	rs10816533	1	Height'	ZNF510	-4416	No	No
rs7856941	chr9	21751322	21761322	rs4636294	0.987933	Cutaneous nevi'	MTAP	-41311	No	No
rs7873903	chr9	33132728	33142728	rs10113903	1	IgG glycosylation'	RP11-326F20.5	-24216	No	No
rs7873903	chr9	33132728	33142728	rs10758189	1	IgG glycosylation'	RP11-326F20.5	-24216	No	No
rs7873903	chr9	33132728	33142728	rs10813951	0.84375	IgG glycosylation', 'IgG glycosylation', 'IgG glycosylation', 'IgG glycosylation', 'IgG glycosylation'	RP11-326F20.5	-24216	No	No
rs7873903	chr9	33132728	33142728	rs10813957	0.84375	IgG glycosylation', 'IgG glycosylation', 'IgG glycosylation', 'IgG glycosylation'	RP11-326F20.5	-24216	No	No
rs7873903	chr9	33132728	33142728	rs10813960	0.802442	Urate levels'	RP11-326F20.5	-24216	No	No
rs7873903	chr9	33132728	33142728	rs12342831	0.84375	IgG glycosylation', 'IgG glycosylation', 'IgG glycosylation', 'IgG glycosylation', 'IgG glycosylation', 'IgG glycosylation'	RP11-326F20.5	-24216	No	No
rs7873903	chr9	33132728	33142728	rs3780486	0.831933	IgG glycosylation', 'IgG glycosylation', 'IgG glycosylation'	RP11-326F20.5	-24216	No	No
rs7894829	chr10	5346785	5356785	rs7896729	0.836162	Intelligence'	UCN3	-50189	No	No
rs7894961	chr10	5346862	5356862	rs7896729	0.9007	Intelligence'	UCN3	-50112	No	No
rs7902627	chr10	33445093	33405087	rs7902627	1	IgG glycosylation'	ITGB1	-157793	Yes	Yes
rs7902719	chr10	63478672	63808666	rs4948496	0.837022	Systemic lupus erythematosus'	ARID5B	-302	No	No
rs7927406	chr11	124049013	124543803	rs2945816	1	Phospholipid levels (plasma)'	SIAE	-25	No	No
rs7932354	chr11	46678797	46722221	rs7932354	1	Bone mineral density', 'Bone mineral density (hip)'	ARHGAP1	-5	Yes	Yes
rs7940691	chr11	65397482	65640906	rs11227306	0.91256	DNA methylation (variation)'	EFEMP2	-500	No	No
rs7958683	chr12	109390252	110905869	rs11065706	0.84382	Heart rate'	GPN3	219	No	No
rs7965349	chr12	119956314	121471931	rs12427353	0.921416	Type 2 diabetes'	OASL	5113	No	No
rs7965349	chr12	119956314	121471931	rs7957197	0.834936	Type 2 diabetes'	OASL	5113	No	No
rs7972782	chr12	10294096	10402829	rs12303914	0.887687	Thiazide-induced adverse metabolic effects in hypertensive patients'	GABARAPL1	37340	No	No
rs798744	chr4	1684482	1714684	rs798766	1	Bladder cancer', 'Bladder cancer', 'Urinary bladder cancer'	SLBP	-653	No	No
rs7987728	chr13	41865012	42967012	rs17638544	1	Bone mineral density'	AKAP11	120723	No	No
rs8005161	chr14	87542348	88472595	rs8005161	1	Inflammatory bowel disease', "Crohn's disease"	GPR65	1127	Yes	Yes
rs8008961	chr14	67822396	68752643	rs3784099	0.972449	Breast cancer (survival)', 'Breast cancer (survival)'	RAD51B	466147	Yes	Yes
rs8008961	chr14	67822396	68752643	rs8008961	1	Acute urticaria and angioedema (non-steroidal anti-inflammatory drug-induced)'	RAD51B	466147	Yes	Yes
rs8008961	chr14	67822396	68752643	rs911263	1	Primary biliary cirrhosis'	RAD51B	466147	No	No
rs8013713	chr14	54911005	55841252	rs2274273	0.882513	Protein biomarker'	ATG14	37323	No	No
rs8014856	chr14	87496379	88426626	rs2119704	1	Multiple sclerosis'	GALC	32988	No	No
rs8015102	chr14	87496271	88426518	rs2119704	1	Multiple sclerosis'	GALC	33096	No	No
rs8043146	chr15	88651377	90850373	rs6496667	0.825647	Rheumatoid arthritis'	CIB1	-41381	No	No
rs8043770	chr16	49275904	50718403	rs9302752	0.961749	Leprosy'	SNX20	-3138	Yes	Yes
rs8044354	chr16	49275848	50718347	rs9302752	0.938184	Leprosy'	SNX20	-3082	Yes	Yes
rs8052690	chr16	84527239	85969738	rs12711490	0.960298	Systemic lupus erythematosus and Systemic sclerosis'	MIR6774	17785	No	No
rs8062727	chr16	49275542	50718041	rs9302752	0.932331	Leprosy'	SNX20	-2776	Yes	Yes
rs8064837	chr17	61673165	64242703	rs10048158	0.803747	&beta;2-Glycoprotein I (&beta;2-GPI) plasma levels'	APOH	-17146	No	No
rs8066613	chr17	43938519	46583520	rs6504340	0.848846	Primary tooth development (number of teeth)'	HOXB1	24751	No	No
rs8080789	chr17	76349797	78735202	rs7215564	1	Myopia (pathological)'	RPTOR	216577	Yes	Yes
rs8106839	chr19	42650315	37958475	rs7246657	0.881933	Coronary artery calcification'	ZNF569	-135	No	No
rs8109578	chr19	10074154	10213154	rs8109578	1	Protein quantitative trait loci'	ANGPTL6	270	Yes	Yes
rs8112895	chr19	10166162	10305162	rs2116940	0.914007	Thiazide-induced adverse metabolic effects in hypertensive patients'	DNMT1	592	No	No
rs8113575	chr19	12891280	13030280	rs11085824	0.9477	Mean corpuscular hemoglobin'	SYCE2	-193	No	No
rs8113575	chr19	12891280	13030280	rs741702	1	Red blood cell traits'	SYCE2	-193	No	No
rs8116009	chr20	49581488	50148081	rs17123726	1	Attention deficit hyperactivity disorder (combined symptoms)'	NFATC2	11176	No	No
rs8116009	chr20	49581488	50148081	rs6057648	1	Attention deficit hyperactivity disorder (combined symptoms)'	NFATC2	11176	No	No
rs8116009	chr20	49581488	50148081	rs6057651	1	Attention deficit hyperactivity disorder (combined symptoms)', 'Attention deficit hyperactivity disorder (hyperactivity-impulsivity symptoms)'	NFATC2	11176	No	No
rs8116009	chr20	49581488	50148081	rs6057659	1	Attention deficit hyperactivity disorder (combined symptoms)'	NFATC2	11176	No	No
rs8116009	chr20	49581488	50148081	rs6119285	1	Attention deficit hyperactivity disorder (combined symptoms)'	NFATC2	11176	No	No
rs8116009	chr20	49581488	50148081	rs6119286	1	Attention deficit hyperactivity disorder (combined symptoms)'	NFATC2	11176	No	No
rs8116009	chr20	49581488	50148081	rs7270085	1	Attention deficit hyperactivity disorder (combined symptoms)'	NFATC2	11176	No	No
rs813115	chr6	31727999	31620020	rs1046089	0.95821	Schizophrenia', 'Menopause (age at onset)', 'Menopause (age at onset)'	BAG6	149	No	No
rs813115	chr6	31727999	31620020	rs805303	1	Diastolic blood pressure', 'Hypertension', 'Systolic blood pressure'	BAG6	149	No	No
rs823114	chr1	203986155	205719532	rs823114	1	"Parkinson's disease"	NUCKS1	-159	Yes	Yes
rs823144	chr1	204011169	205744546	rs947211	1	"Parkinson's disease"	RAB7L1	63	No	No
rs8453	chr1	115061122	115259599	rs8453	1	Autism', 'Autism'	NRAS	-83	Yes	Yes
rs851984	chr6	152064884	152023191	rs2941740	0.820951	Bone mineral density (hip)'	ESR1	11560	No	No
rs871411	chr2	232889163	233180919	rs6717918	0.878983	Height'	ALPP	-62427	No	No
rs883868	chr21	42718161	43845092	rs3788013	0.876719	Type 1 diabetes autoantibodies'	UBASH3A	21121	Yes	Yes
rs8906	chr3	52714560	52739520	rs10865974	0.922726	Bipolar disorder (mood-incongruent)'	SPCS1	-335	No	No
rs8906	chr3	52714560	52739520	rs11177	1	Osteoarthritis'	SPCS1	-335	No	No
rs8906	chr3	52714560	52739520	rs2251219	0.972626	Major mood disorders'	SPCS1	-335	No	No
rs891058	chr2	8359998	8442547	rs10174949	1	Self-reported allergy'	LINC00299	26001	Yes	Yes
rs892044	chr19	46595511	41903671	rs17318596	0.826596	Height'	BCKDHA	-21	No	No
rs897172	chr2	148494742	148778272	rs2307394	0.973677	Urate levels'	ORC4	33	No	No
rs897200	chr2	191726016	192017771	rs7572482	0.887143	"Behcet's disease"	STAT4	-1448	No	No
rs897200	chr2	191726016	192017771	rs7574070	0.888276	"Behcet's disease", "Behcet's disease"	STAT4	-1448	No	No
rs897200	chr2	191726016	192017771	rs897200	1	"Behcet's disease", "Behcet's disease"	STAT4	-1448	Yes	Yes
rs901064	chr17	76210635	78596040	rs7503807	0.975673	Obesity'	RPTOR	77415	No	No
rs902953	chr3	172471039	170988345	rs2088885	0.800345	Brain imaging in schizophrenia (interaction)'	MIR569	-163796	No	No
rs906868	chr2	30301848	30448344	rs10175798	1	Rheumatoid arthritis', 'Rheumatoid arthritis'	LBH	-6051	Yes	Yes
rs906868	chr2	30301848	30448344	rs7579944	0.950146	Celiac disease and Rheumatoid arthritis'	LBH	-6051	No	No
rs907611	chr11	1830648	1874072	rs907611	1	Bladder cancer', 'Inflammatory bowel disease', 'Ulcerative colitis'	LSP1	-126	Yes	Yes
rs907613	chr11	1830868	1874292	rs907611	0.985834	Bladder cancer', 'Inflammatory bowel disease', 'Ulcerative colitis'	LSP1	92	Yes	Yes
rs913678	chr20	48388831	48955424	rs913678	1	Inflammatory bowel disease'	RP11-290F20.2	-17544	Yes	Yes
rs914715	chr9	81500718	82310898	rs914715	1	Bipolar disorder'	TLE4	124210	No	No
rs916134	chr12	52356070	54069803	rs11170631	0.959641	Height'	ATP5G2	305	No	No
rs921551	chr4	122330425	122110975	rs921551	1	Breast cancer'	TNIP3	-25479	Yes	Yes
rs925255	chr2	28468298	28614794	rs925255	1	Inflammatory bowel disease'	FOSL2	-983	Yes	Yes
rs926345	chr20	39205361	39771947	rs4297946	0.896299	"Cholesterol, total"'	RP1-1J6.2	-5306	No	No
rs926345	chr20	39205361	39771947	rs6029526	1	"Cholesterol, total"', 'LDL cholesterol', 'LDL cholesterol'	RP1-1J6.2	-5306	No	No
rs9263786	chr6	31234209	31126230	rs9263739	0.899906	Ulcerative colitis'	TCF19	-71	No	No
rs9264647	chr6	31346592	31238613	rs2247056	0.837022	Height', 'Triglycerides'	HLA-C	1299	No	No
rs9264664	chr6	31347206	31239227	rs2247056	0.837022	Height', 'Triglycerides'	HLA-C	685	No	No
rs926914	chr22	39748100	41418154	rs4820425	0.973468	"Crohn's disease"	MIR1281	-70361	No	No
rs9271562	chr6	32698389	32590411	rs3129763	0.871005	Systemic sclerosis'	HLA-DQA1	-14770	Yes	Yes
rs9271562	chr6	32698389	32590411	rs602875	0.871005	Leprosy'	HLA-DQA1	-14770	No	No
rs9271562	chr6	32698389	32590411	rs674313	0.870778	Chronic lymphocytic leukemia', 'Chronic lymphocytic leukemia'	HLA-DQA1	-14770	Yes	Yes
rs9271568	chr6	32698441	32590463	rs2395185	0.949905	Lung cancer', "Hodgkin's lymphoma", 'Ulcerative colitis', 'Ulcerative colitis'	HLA-DQA1	-14718	No	No
rs9271568	chr6	32698441	32590463	rs28366298	0.9747	Lung cancer'	HLA-DQA1	-14718	No	No
rs9271568	chr6	32698441	32590463	rs477515	0.950132	Hepatitis B vaccine response', 'Epstein-Barr virus immune response (EBNA-1)', 'Inflammatory bowel disease'	HLA-DQA1	-14718	No	No
rs9271568	chr6	32698441	32590463	rs9268853	0.962326	Ulcerative colitis', 'Lymphoma', 'Rheumatoid arthritis', 'Ulcerative colitis'	HLA-DQA1	-14718	No	No
rs9271568	chr6	32698441	32590463	rs9268923	0.860675	Ulcerative colitis'	HLA-DQA1	-14718	No	No
rs9271574	chr6	32698568	32590590	rs2395185	0.951094	Lung cancer', "Hodgkin's lymphoma", 'Ulcerative colitis', 'Ulcerative colitis'	HLA-DQA1	-14591	No	No
rs9271574	chr6	32698568	32590590	rs28366298	0.975295	Lung cancer'	HLA-DQA1	-14591	No	No
rs9271574	chr6	32698568	32590590	rs477515	0.9513	Hepatitis B vaccine response', 'Epstein-Barr virus immune response (EBNA-1)', 'Inflammatory bowel disease'	HLA-DQA1	-14591	No	No
rs9271574	chr6	32698568	32590590	rs9268853	0.963211	Ulcerative colitis', 'Lymphoma', 'Rheumatoid arthritis', 'Ulcerative colitis'	HLA-DQA1	-14591	No	No
rs9271574	chr6	32698568	32590590	rs9268923	0.864766	Ulcerative colitis'	HLA-DQA1	-14591	No	No
rs9271586	chr6	32698877	32590899	rs9271588	0.854538	"SjÀÜgren's syndrome"	HLA-DQA1	-14282	Yes	Yes
rs9271588	chr6	32698931	32590953	rs7748270	0.833031	Rheumatoid arthritis', 'Rheumatoid arthritis'	HLA-DQA1	-14228	No	No
rs9271588	chr6	32698931	32590953	rs9271588	1	"SjÀÜgren's syndrome"	HLA-DQA1	-14228	Yes	Yes
rs9292777	chr5	40473705	40437948	rs11742570	0.933042	Inflammatory bowel disease', "Crohn's disease", "Crohn's disease"	PTGER4	-242082	Yes	Yes
rs9292777	chr5	40473705	40437948	rs1373692	0.973001	"Crohn's disease"	PTGER4	-242082	No	No
rs9292777	chr5	40473705	40437948	rs1992660	0.922835	"Crohn's disease"	PTGER4	-242082	No	No
rs9292777	chr5	40473705	40437948	rs6451493	0.933042	Ulcerative colitis'	PTGER4	-242082	Yes	Yes
rs9292777	chr5	40473705	40437948	rs6896969	0.94898	Multiple sclerosis'	PTGER4	-242082	No	No
rs9292777	chr5	40473705	40437948	rs9292777	1	Multiple sclerosis', "Crohn's disease", "Crohn's disease"	PTGER4	-242082	Yes	Yes
rs9295829	chr6	30136779	30028800	rs2523822	0.960003	Drug-induced liver injury (amoxicillin-clavulanate)'	ZNRD1-AS1	160	No	No
rs9295829	chr6	30136779	30028800	rs2571391	0.867347	IgE levels '	ZNRD1-AS1	160	No	No
rs9295829	chr6	30136779	30028800	rs3823355	0.973095	Vitiligo'	ZNRD1-AS1	160	No	No
rs9295829	chr6	30136779	30028800	rs6935053	0.972687	Ulcerative colitis'	ZNRD1-AS1	160	No	No
rs929867	chr16	31098983	31191482	rs12051272	1	Adiponectin levels', 'Adiponectin levels', 'Adiponectin levels'	FUS	51	No	No
rs9300536	chr13	98723465	99925464	rs7335046	0.843956	Basal cell carcinoma '	GPR18	-14781	No	No
rs9303029	chr17	78002104	80408815	rs9303029	1	Protein quantitative trait loci'	C17orf62	-107	Yes	Yes
rs9314099	chr5	93473131	93447375	rs17376456	0.949384	Diabetic retinopathy '	FAM172A	28	No	No
rs9314100	chr5	93473150	93447394	rs17376456	0.947917	Diabetic retinopathy '	FAM172A	9	No	No
rs9368226	chr6	20831036	20723057	rs2206734	0.951439	Body mass index', 'Ileal carcinoids'	CDKAL1	188369	No	No
rs9368226	chr6	20831036	20723057	rs9465871	0.951439	Type 2 diabetes'	CDKAL1	188369	No	No
rs9368699	chr6	31910520	31802541	rs9368699	1	HIV-1 control'	C6orf48	-149	Yes	Yes
rs9380057	chr6	28212613	28104634	rs172166	1	Cardiac Troponin-T levels'	ZSCAN16-AS1	459	No	No
rs9386463	chr6	106200750	106094057	rs9386463	1	Primary tooth development (time to first tooth eruption)'	PREP	-243057	Yes	Yes
rs938651	chr8	129624625	129555443	rs10088218	1	Ovarian cancer', 'Ovarian cancer', 'Ovarian cancer'	MIR1208	393081	No	No
rs938651	chr8	129624625	129555443	rs1516971	1	Rheumatoid arthritis', 'Rheumatoid arthritis'	MIR1208	393081	No	No
rs938651	chr8	129624625	129555443	rs6651252	1	"Crohn's disease", "Crohn's disease"	MIR1208	393081	Yes	Yes
rs9392815	chr6	6559741	6614742	rs2326810	0.869697	Major depressive disorder (broad)'	LY86-AS1	8316	No	No
rs9393984	chr6	30040717	29932738	rs2523822	0.971876	Drug-induced liver injury (amoxicillin-clavulanate)'	HCG9	-10152	No	No
rs9393984	chr6	30040717	29932738	rs2571391	0.879587	IgE levels '	HCG9	-10152	No	No
rs9393984	chr6	30040717	29932738	rs3823355	1	Vitiligo'	HCG9	-10152	No	No
rs9393984	chr6	30040717	29932738	rs6935053	1	Ulcerative colitis'	HCG9	-10152	No	No
rs9410966	chr9	89597646	90407826	rs12339094	0.95452	Smoking quantity'	CTSL3P	19996	No	No
rs941765	chr14	90911111	91841358	rs941764	0.972727	Breast cancer'	CCDC88C	42829	Yes	Yes
rs9419958	chr10	105665936	105675946	rs9419958	1	Telomere length'	OBFC1	2098	Yes	Yes
rs9419958	chr10	105665936	105675946	rs9420907	0.858813	Telomere length'	OBFC1	2098	No	No
rs942457	chr1	17612173	17739586	rs7538876	0.937392	Basal cell carcinoma ', 'Basal cell carcinoma '	RCC2	25472	No	No
rs942814	chr10	100141295	100151305	rs2147896	1	Urinary metabolites (H-NMR features)', 'Urinary metabolites (H-NMR features)', 'Urinary metabolites (H-NMR features)', 'Urinary metabolites (H-NMR features)', 'Urinary metabolites (H-NMR features)'	MIR1287	3758	No	No
rs942814	chr10	100141295	100151305	rs4345897	0.971327	Urinary metabolites (H-NMR features)', 'Urinary metabolites (H-NMR features)', 'Metabolite levels'	MIR1287	3758	No	No
rs942814	chr10	100141295	100151305	rs4488133	1	Blood metabolite levels', 'Blood metabolite levels'	MIR1287	3758	No	No
rs942814	chr10	100141295	100151305	rs4539242	1	Urinary metabolites (H-NMR features)'	MIR1287	3758	No	No
rs942814	chr10	100141295	100151305	rs7072216	1	Metabolite levels'	MIR1287	3758	No	No
rs943689	chr6	91040756	90984035	rs10806425	0.817391	Celiac disease'	BACH2	22526	No	No
rs943689	chr6	91040756	90984035	rs1847472	1	Inflammatory bowel disease', "Crohn's disease"	BACH2	22526	No	No
rs9442234	chr1	16263643	16391056	rs9442235	0.974923	Cognitive performance'	FAM131C	9070	No	No
rs947474	chr10	6430456	6390450	rs947474	1	Rheumatoid arthritis', 'Rheumatoid arthritis', 'Type 1 diabetes'	RP11-563J2.2	70800	Yes	Yes
rs9482850	chr6	128335199	128293506	rs13204742	0.8079	"Crohn's disease"	THEMIS	-53729	No	No
rs9483788	chr6	135477194	135435501	rs9483788	1	Hematocrit', 'Other erythrocyte phenotypes'	HBS1L	-59464	Yes	Yes
rs9483788	chr6	135477194	135435501	rs9494145	0.87648	Mean platelet volume', 'Red blood cell traits'	HBS1L	-59464	No	No
rs9504370	chr6	5206600	5261601	rs2224391	1	Height'	FARS2	17	No	No
rs951623	chr1	210465685	212399062	rs6540731	0.927972	Intelligence (childhood)'	PPP2R5A	-59815	No	No
rs9556962	chr13	97954649	99156648	rs912330	0.882445	"Alzheimer's disease"	STK24	17730	No	No
rs9556963	chr13	97955027	99157026	rs912330	0.888359	"Alzheimer's disease"	STK24	17352	No	No
rs9557202	chr13	98790281	99992280	rs9557195	1	Inflammatory bowel disease'	FKSG29	-11392	No	No
rs9557205	chr13	98833273	100035272	rs9557195	1	Inflammatory bowel disease'	MIR548AN	23281	No	No
rs9574424	chr13	78920677	80022676	rs1155848	1	Response to anti-TNF alpha therapy in inflammatory bowel disease'	NDFIP2	-32581	No	No
rs9579950	chr13	20245384	21347384	rs2253017	0.861538	PR segment'	N6AMT2	672	No	No
rs958755	chr3	56691962	56716922	rs6773931	0.82791	Height'	FAM208A	212	No	No
rs958755	chr3	56691962	56716922	rs9835332	1	Height'	FAM208A	212	No	No
rs9591325	chr13	49709221	50811220	rs9596270	0.88254	Multiple sclerosis'	ST13P4	65066	No	No
rs9594738	chr13	41850145	42952145	rs9533090	1	Bone mineral density', 'Bone mineral density', 'Bone mineral density (spine)'	AKAP11	105856	No	No
rs9594738	chr13	41850145	42952145	rs9594738	1	Bone mineral density', 'Bone mineral density (hip)'	AKAP11	105856	Yes	Yes
rs9611460	chr22	39748243	41418297	rs4820425	0.865938	"Crohn's disease"	MIR1281	-70218	No	No
rs9633870	chr11	35225476	35268900	rs10768122	0.905872	Vitiligo'	CD44	108483	No	No
rs968567	chr11	61352140	61595564	rs968567	1	Blood metabolite levels', 'Blood metabolite levels', 'Rheumatoid arthritis'	FADS2	59	Yes	Yes
rs974357	chr6	33047872	32939894	rs3097645	1	IgG glycosylation', 'IgG glycosylation', 'IgG glycosylation', 'IgG glycosylation', 'IgG glycosylation', 'IgG glycosylation', 'IgG glycosylation'	BRD2	522	No	No
rs975442	chr10	111695885	111705895	rs17095355	1	Biliary atresia'	XPNPEP1	-22583	No	No
rs9788510	chr14	92139979	93070226	rs17127713	1	Obesity-related traits'	RIN3	90101	No	No
rs9813845	chr3	129882313	128399623	rs2712381	0.945805	Monocyte count'	RPN1	-29903	No	No
rs9814873	chr3	49429116	49454112	rs3197999	0.865379	Inflammatory bowel disease', 'Primary sclerosing cholangitis', "Crohn's disease", 'Ulcerative colitis', "Crohn's disease"	TCTA	4473	No	No
rs9814873	chr3	49429116	49454112	rs9822268	0.895873	Ulcerative colitis'	TCTA	4473	No	No
rs9814873	chr3	49429116	49454112	rs9858542	0.895873	Ulcerative colitis', "Crohn's disease", "Crohn's disease"	TCTA	4473	No	No
rs9821570	chr3	58310959	58335919	rs13315871	1	"Cholesterol, total"'	PXK	17302	No	No
rs9838614	chr3	38512675	38537671	rs2070488	0.813084	Electrocardiographic conduction measures'	EXOG	-90	No	No
rs9868056	chr3	69332460	69249770	rs6806528	0.817279	Celiac disease'	LMOD3	-78023	No	No
rs9909593	chr17	35223675	37970149	rs11078927	0.941176	Asthma'	IKZF3	-35670	No	No
rs9909593	chr17	35223675	37970149	rs12946510	0.906068	Inflammatory bowel disease'	IKZF3	-35670	Yes	Yes
rs9909593	chr17	35223675	37970149	rs2290400	0.806779	Type 1 diabetes'	IKZF3	-35670	No	No
rs9909593	chr17	35223675	37970149	rs2305480	0.941176	"Asthma (childhood, severe)"', 'Asthma', 'Ulcerative colitis'	IKZF3	-35670	No	No
rs9909593	chr17	35223675	37970149	rs2872507	0.964286	Type 1 diabetes autoantibodies', 'Ulcerative colitis', "Crohn's disease", 'Rheumatoid arthritis', "Crohn's disease"	IKZF3	-35670	No	No
rs9909593	chr17	35223675	37970149	rs7216389	0.803032	Asthma'	IKZF3	-35670	No	No
rs9909593	chr17	35223675	37970149	rs8067378	0.860339	Cervical cancer', 'Ulcerative colitis'	IKZF3	-35670	No	No
rs9909593	chr17	35223675	37970149	rs8069176	0.941176	Fractional exhaled nitric oxide (childhood)', 'Fractional exhaled nitric oxide (childhood)'	IKZF3	-35670	No	No
rs9909593	chr17	35223675	37970149	rs907092	0.976048	Primary biliary cirrhosis'	IKZF3	-35670	No	No
rs9909593	chr17	35223675	37970149	rs9303277	0.885714	Systemic lupus erythematosus and Systemic sclerosis', 'Primary biliary cirrhosis', 'Primary biliary cirrhosis'	IKZF3	-35670	No	No
rs9944207	chr15	73699944	75912889	rs4886707	1	Height'	SNUPN	5556	No	No
rs998451	chr2	135145758	135429288	rs6723108	0.950594	Type 2 diabetes'	TMEM163	47282	No	No
rs998909	chr3	52780133	52805093	rs10865974	1	Bipolar disorder (mood-incongruent)'	NEK4	-127	No	No
rs998909	chr3	52780133	52805093	rs11177	0.919893	Osteoarthritis'	NEK4	-127	No	No
rs998909	chr3	52780133	52805093	rs2251219	0.919893	Major mood disorders'	NEK4	-127	No	No
rs999556	chr5	150453867	150473674	rs999556	1	Myopia (pathological)'	TNIP1	-6452	Yes	Yes
